# Supplementary material for: Whole-genome association analyses of sleep-disordered breathing phenotypes in the NHLBI TOPMed program
Source: Genome Med. 2021 Aug 26;13:136. doi: 10.1186/s13073-021-00917-8 (PMC8394596; doi:10.1186/s13073-021-00917-8)
Supplement: Supplementary file 1 — Additional file 1: Table S1. NHLBI TOPMed Consortium. Table S2. NHLBI TOPMed Consortium Sleep Working Group. Table S3. Pairwise Phenotype and Covariate Correlations. Table S4. MMSKAT gene-based multiple-population results (p < 0.01). Table S5. MMSKAT gene-based population-specific results (p < 0.01). Table S6. Lead MMSKAT result variants. Table S7. Single-variant analysis results for lead loci. Table S8. Lookups of previously reported GWAS results. Table S9. MetaXcan imputed gene expression results. Table S10. Lead genes in multiple MetaXcan results. Table S11. GIGSEA KEGG pathway results. Table S12. GIGSEA MsigDB transcription factor binding site enrichment results. Table S13. GIGSEA MsigDB miRNA binding site enrichment results. Table S14. Sliding window analysis transcription factor binding analysis enrichment. Table S15. Lead sliding window analysis results. [file 13073_2021_917_MOESM1_ESM.xlsx]

## Sheet: Table S1
Table S1: NHLBI TOPMed Consortium.
All authors registered as of 2/5/2019 are listed.
Name	Institution(s)	Institution City	Institution State	Country
Abe, Namiko	New York Genome Center	New York	New York	US
Abecasis, Goncalo	University of Michigan	Ann Arbor	Michigan	US
Albert, Christine	Massachusetts General Hospital	Boston	Massachusetts	US
Almasy, Laura	Children's Hospital of Philadelphia, University of Pennsylvania	Philadelphia	Pennsylvania	US
Alonso, Alvaro	Emory University	Atlanta	Georgia	US
Ament, Seth	University of Maryland	Baltimore	Maryland	US
Anderson, Peter	University of Washington	Seattle	Washington	US
Anugu, Pramod	University of Mississippi	Jackson	Mississippi	US
Applebaum-Bowden, Deborah	National Institutes of Health	Bethesda	Maryland	US
Arking, Dan	Johns Hopkins University	Baltimore	Maryland	US
Arnett, Donna K	University of Kentucky	Lexington	Kentucky	US
Ashley-Koch, Allison	Duke University	Durham	North Carolina	US
Aslibekyan, Stella	University of Alabama	Birmingham	Alabama	US
Assimes, Tim	Stanford University	Stanford	California	US
Auer, Paul	University of Wisconsin Milwaukee	Milwaukee	Wisconsin	US
Avramopoulos, Dimitrios	Johns Hopkins University	Baltimore	Maryland	US
Barnard, John	Cleveland Clinic	Cleveland	Ohio	US
Barnes, Kathleen	University of Colorado at Denver	Denver	Colorado	US
Barr, R. Graham	Columbia University	New York	New York	US
Barron-Casella, Emily	Johns Hopkins University	Baltimore	Maryland	US
Beaty, Terri	Johns Hopkins University	Baltimore	Maryland	US
Becker, Diane	Johns Hopkins University	Baltimore	Maryland	US
Becker, Lewis	Johns Hopkins University	Baltimore	Maryland	US
Beer, Rebecca	National Heart, Lung, and Blood Institute, National Institutes of Health	Bethesda	Maryland	US
Begum, Ferdouse	Johns Hopkins University	Baltimore	Maryland	US
Beitelshees, Amber	University of Maryland	Baltimore	Maryland	US
Benjamin, Emelia	Boston University, Massachusetts General Hospital	Boston	Massachusetts	US
Bezerra, Marcos	Fundação de Hematologia e Hemoterapia de Pernambuco - Hemope	Recife		BR
Bielak, Larry	University of Michigan	Ann Arbor	Michigan	US
Bis, Joshua	University of Washington	Seattle	Washington	US
Blackwell, Thomas	University of Michigan	Ann Arbor	Michigan	US
Blangero, John	University of Texas Rio Grande Valley School of Medicine	Brownsville	Texas	US
Boerwinkle, Eric	University of Texas Health at Houston	Houston	Texas	US
Borecki, Ingrid	University of Washington	Seattle	Washington	US
Bowden, Donald W.	Wake Forest Baptist Health	Winston-Salem	North Carolina	US
Bowler, Russell	National Jewish Health	Denver	Colorado	US
Brody, Jennifer	University of Washington	Seattle	Washington	US
Broeckel, Ulrich	Medical College of Wisconsin	Milwaukee	Wisconsin	US
Broome, Jai	University of Washington	Seattle	Washington	US
Bunting, Karen	New York Genome Center	New York	New York	US
Burchard, Esteban	University of California, San Francisco	San Francisco	California	US
Cade, Brian	Brigham & Women's Hospital	Boston	Massachusetts	US
Cardwell, Jonathan	University of Colorado at Denver	Denver	Colorado	US
Carty, Cara	Women's Health Initiative	Seattle	Washington	US
Casaburi, Richard	University of California, Los Angeles	Los Angeles	California	US
Casella, James	Johns Hopkins University	Baltimore	Maryland	US
Chaffin, Mark	Broad Institute	Cambridge	Massachusetts	US
Chang, Christy	University of Maryland	Baltimore	Maryland	US
Chasman, Daniel	Brigham & Women's Hospital	Boston	Massachusetts	US
Chavan, Sameer	University of Colorado at Denver	Denver	Colorado	US
Chen, Bo-Juen	New York Genome Center	New York	New York	US
Chen, Wei-Min	University of Virginia	Charlottesville	Virginia	US
Chen, Yii-Der Ida	Los Angeles Biomedical Research Institute	Charlottesville	Virginia	US
Cho, Michael	Brigham & Women's Hospital	Boston	Massachusetts	US
Choi, Seung Hoan	Broad Institute	Cambridge	Massachusetts	US
Chuang, Lee-Ming	National Taiwan University	Taipei		TW
Chung, Mina	Cleveland Clinic	Cleveland	Ohio	US
Cornell, Elaine	University of Vermont	Burlington	Vermont	US
Correa, Adolfo	University of Mississippi	Jackson	Mississippi	US
Crandall, Carolyn	University of California, Los Angeles	Los Angeles	California	US
Crapo, James	National Jewish Health	Denver	Colorado	US
Cupples, L. Adrienne	Boston University	Boston	Massachusetts	US
Curran, Joanne	University of Texas Rio Grande Valley School of Medicine	Brownsville	Texas	US
Curtis, Jeffrey	University of Michigan	Ann Arbor	Michigan	US
Custer, Brian	Blood Systems Research Institute UCSF	San Francisco	California	US
Damcott, Coleen	University of Maryland	Baltimore	Maryland	US
Darbar, Dawood	University of Illinois at Chicago	Chicago	Illinois	US
Das, Sayantan	University of Michigan	Ann Arbor	Michigan	US
David, Sean	Stanford University	Stanford	California	US
Davis, Colleen	University of Washington	Seattle	Washington	US
Daya, Michelle	University of Colorado at Denver	Denver	Colorado	US
de Andrade, Mariza	Mayo Clinic	Rochester	Minnesota	US
DeBaun, Michael	Vanderbilt University	Nashville	Tennessee	US
Deka, Ranjan	University of Cincinnati	Cincinnati	Ohio	US
DeMeo, Dawn	Brigham & Women's Hospital	Boston	Massachusetts	US
Devine, Scott	University of Maryland	Baltimore	Maryland	US
Do, Ron	Icahn School of Medicine at Mount Sinai	New York	New York	US
Duan, Qing	University of North Carolina	Chapel Hill	North Carolina	US
Duggirala, Ravi	University of Texas Rio Grande Valley School of Medicine	Edinburg	Texas	US
Durda, Peter	University of Vermont	Burlington	Vermont	US
Dutcher, Susan	Washington University in St Louis	St Louis	Missouri	US
Eaton, Charles	Brown University	Providence	Rhode Island	US
Ekunwe, Lynette	University of Mississippi	Jackson	Mississippi	US
Ellinor, Patrick	Massachusetts General Hospital	Boston	Massachusetts	US
Emery, Leslie	University of Washington	Seattle	Washington	US
Farber, Charles	University of Virginia	Charlottesville	Virginia	US
Farnam, Leanna	Brigham & Women's Hospital	Boston	Massachusetts	US
Fingerlin, Tasha	National Jewish Health	Denver	Colorado	US
Flickinger, Matthew	University of Michigan	Ann Arbor	Michigan	US
Fornage, Myriam	University of Texas Health at Houston	Houston	Texas	US
Franceschini, Nora	University of North Carolina	Chapel Hill	North Carolina	US
Fu, Mao	University of Maryland	Baltimore	Maryland	US
Fullerton, Stephanie M.	University of Washington	Seattle	Washington	US
Fulton, Lucinda	Washington University in St Louis	St Louis	Missouri	US
Gabriel, Stacey	Broad Institute	Cambridge	Massachusetts	US
Gan, Weiniu	National Heart, Lung, and Blood Institute, National Institutes of Health	Bethesda	Maryland	US
Gao, Yan	University of Mississippi	Jackson	Mississippi	US
Gass, Margery	Fred Hutchinson Cancer Research Center	Seattle	Washington	US
Gelb, Bruce	Icahn School of Medicine at Mount Sinai	New York	New York	US
Geng, Xiaoqi (Priscilla)	University of Michigan	Ann Arbor	Michigan	US
Germer, Soren	New York Genome Center	New York	New York	US
Gignoux, Chris	Stanford University	Stanford	California	US
Gladwin, Mark	University of Pittsburgh	Pittsburgh	Pennsylvania	US
Glahn, David	Yale University	New Haven	Connecticut	US
Gogarten, Stephanie	University of Washington	Seattle	Washington	US
Gong, Da-Wei	University of Maryland	Baltimore	Maryland	US
Goring, Harald	University of Texas Rio Grande Valley School of Medicine	San Antonio	Texas	US
Gu, C. Charles	Washington University in St Louis	St Louis	Missouri	US
Guan, Yue	University of Maryland	Baltimore	Maryland	US
Guo, Xiuqing	Los Angeles Biomedical Research Institute	Los Angeles	California	US
Haessler, Jeff	Fred Hutchinson Cancer Research Center, Women's Health Initiative	Seattle	Washington	US
Hall, Michael	University of Mississippi	Jackson	Mississippi	US
Harris, Daniel	University of Maryland	Baltimore	Maryland	US
Hawley, Nicola	Yale University	New Haven	Connecticut	US
He, Jiang	Tulane University	New Orleans	Louisiana	US
Heavner, Ben	University of Washington	Seattle	Washington	US
Heckbert, Susan	University of Washington	Seattle	Washington	US
Hernandez, Ryan	McGill University, University of California, San Francisco	San Francisco	California	US
Herrington, David	Wake Forest Baptist Health	Winston-Salem	North Carolina	US
Hersh, Craig	Brigham & Women's Hospital	Boston	Massachusetts	US
Hidalgo, Bertha	University of Alabama	Birmingham	Alabama	US
Hixson, James	University of Texas Health at Houston	Houston	Texas	US
Hokanson, John	University of Colorado at Denver	Denver	Colorado	US
Hong, Elliott	University of Maryland	Baltimore	Maryland	US
Hoth, Karin	University of Iowa	Iowa City	Iowa	US
Hsiung, Chao (Agnes)	National Health Research Institute Taiwan	Miaoli County		TW
Huston, Haley	Blood Works Northwest	Seattle	Washington	US
Hwu, Chii Min	Taichung Veterans General Hospital Taiwan	Taichung City		TW
Irvin, Marguerite Ryan	University of Alabama	Birmingham	Alabama	US
Jackson, Rebecca	Ohio State University Wexner Medical Center	Columbus	Ohio	US
Jain, Deepti	University of Washington	Seattle	Washington	US
Jaquish, Cashell	National Heart, Lung, and Blood Institute, National Institutes of Health	Bethesda	Maryland	US
Jhun, Min A	University of Michigan	Ann Arbor	Michigan	US
Johnsen, Jill	Blood Works Northwest, University of Washington	Seattle	Washington	US
Johnson, Andrew	National Heart, Lung, and Blood Institute, National Institutes of Health	Bethesda	Maryland	US
Johnson, Craig	University of Washington	Seattle	Washington	US
Johnston, Rich	Emory University	Atlanta	Georgia	US
Jones, Kimberly	Johns Hopkins University	Baltimore	Maryland	US
Kang, Hyun Min	University of Michigan	Ann Arbor	Michigan	US
Kaplan, Robert	Albert Einstein College of Medicine	New York	New York	US
Kardia, Sharon	University of Michigan	Ann Arbor	Michigan	US
Kathiresan, Sekar	Broad Institute	Cambridge	Massachusetts	US
Kaufman, Laura	Brigham & Women's Hospital	Boston	Massachusetts	US
Kelly, Shannon	Vitalant Research Institute	San Francisco	California	US
Kenny, Eimear	Icahn School of Medicine at Mount Sinai	New York	New York	US
Kessler, Michael	University of Maryland	Baltimore	Maryland	US
Khan, Alyna	University of Washington	Seattle	Washington	US
Kinney, Greg	University of Colorado at Denver	Denver	Colorado	US
Konkle, Barbara	Blood Works Northwest	Seattle	Washington	US
Kooperberg, Charles	Fred Hutchinson Cancer Research Center	Seattle	Washington	US
Kramer, Holly	Loyola University	Maywood	Illinois	US
Krauter, Stephanie	University of Washington	Seattle	Washington	US
Lange, Christoph	Harvard School of Public Health	Boston	Massachusetts	US
Lange, Ethan	University of Colorado at Denver	Denver	Colorado	US
Lange, Leslie	University of Colorado at Denver	Denver	Colorado	US
Laurie, Cathy	University of Washington	Seattle	Washington	US
Laurie, Cecelia	University of Washington	Seattle	Washington	US
LeBoff, Meryl	Brigham & Women's Hospital	Boston	Massachusetts	US
Lee, Jiwon	Brigham & Women's Hospital	Boston	Massachusetts	US
Lee, Seunggeun Shawn	University of Michigan	Ann Arbor	Michigan	US
Lee, Wen-Jane	Taichung Veterans General Hospital Taiwan	Taichung City		TW
LeFaive, Jonathon	University of Michigan	Ann Arbor	Michigan	US
Levine, David	University of Washington	Seattle	Washington	US
Levy, Dan	National Heart, Lung, and Blood Institute, National Institutes of Health	Bethesda	Maryland	US
Lewis, Joshua	University of Maryland	Baltimore	Maryland	US
Li, Yun	University of North Carolina	Chapel Hill	North Carolina	US
Lin, Honghuang	Boston University	Boston	Massachusetts	US
Lin, Keng Han	University of Michigan	Ann Arbor	Michigan	US
Lin, Xihong	Harvard School of Public Health	Boston	Massachusetts	US
Liu, Simin	Brown University, Women's Health Initiative	Providence	Rhode Island	US
Liu, Yongmei	Wake Forest Baptist Health	Winston-Salem	North Carolina	US
Loos, Ruth	Icahn School of Medicine at Mount Sinai	New York	New York	US
Lubitz, Steven	Massachusetts General Hospital	Boston	Massachusetts	US
Lunetta, Kathryn	Boston University	Boston	Massachusetts	US
Luo, James	National Heart, Lung, and Blood Institute, National Institutes of Health	Bethesda	Maryland	US
Mahaney, Michael	University of Texas Rio Grande Valley School of Medicine	Brownsville	Texas	US
Make, Barry	Johns Hopkins University	Baltimore	Maryland	US
Manichaikul, Ani	University of Virginia	Charlottesville	Virginia	US
Manson, JoAnn	Brigham & Women's Hospital	Boston	Massachusetts	US
Margolin, Lauren	Broad Institute	Cambridge	Massachusetts	US
Martin, Lisa	George Washington University	Washington	District of Columbia	US
Mathai, Susan	University of Colorado at Denver	Denver	Colorado	US
Mathias, Rasika	Johns Hopkins University	Baltimore	Maryland	US
McArdle, Patrick	University of Maryland	Baltimore	Maryland	US
McDonald, Merry-Lynn	University of Alabama	Birmingham	Alabama	US
McFarland, Sean	Harvard University	Cambridge	Massachusetts	US
McGarvey, Stephen	Brown University	Providence	Rhode Island	US
Mei, Hao	University of Mississippi	Jackson	Mississippi	US
Meyers, Deborah A	University of Arizona	Tucson	Arizona	US
Mikulla, Julie	National Heart, Lung, and Blood Institute, National Institutes of Health	Bethesda	Maryland	US
Min, Nancy	University of Mississippi	Jackson	Mississippi	US
Minear, Mollie	National Heart, Lung, and Blood Institute, National Institutes of Health	Bethesda	Maryland	US
Minster, Ryan L	University of Pittsburgh	Pittsburgh	Pennsylvania	US
Mitchell, Braxton D.	University of Maryland	Baltimore	Maryland	US
Montasser, May E.	University of Maryland	Baltimore	Maryland	US
Musani, Solomon	University of Mississippi	Jackson	Mississippi	US
Mwasongwe, Stanford	University of Mississippi	Jackson	Mississippi	US
Mychaleckyj, Josyf C	University of Virginia	Charlottesville	Virginia	US
Nadkarni, Girish	Icahn School of Medicine at Mount Sinai	New York	New York	US
Naik, Rakhi	Johns Hopkins University	Baltimore	Maryland	US
Naseri, Take	Ministry of Health, Government of Samoa	Apia		WS
Natarajan, Pradeep	Broad Institute, Harvard University, Massachusetts General Hospital	Cambridge	Massachusetts	US
Nekhai, Sergei	Howard University	Washington	District of Columbia	US
Nickerson, Deborah	University of Washington	Seattle	Washington	US
North, Kari	University of North Carolina	Chapel Hill	North Carolina	US
O'Connell, Jeff	University of Maryland	Baltimore	Maryland	US
O'Connor, Tim	University of Maryland	Baltimore	Maryland	US
Ochs-Balcom, Heather	University at Buffalo	Buffalo	New York	US
Palmer, Nicholette	Wake Forest Baptist Health	Winston-Salem	North Carolina	US
Pankow, James	University of Minnesota	Minneapolis	Minnesota	US
Papanicolaou, George	National Heart, Lung, and Blood Institute, National Institutes of Health	Bethesda	Maryland	US
Parker, Margaret	Brigham & Women's Hospital	Boston	Massachusetts	US
Parsa, Afshin	University of Maryland	Baltimore	Maryland	US
Penchev, Sara	National Jewish Health	Denver	Colorado	US
Peralta, Juan Manuel	University of Texas Rio Grande Valley School of Medicine	Edinburg	Texas	US
Perez, Marco	Stanford University	Stanford	California	US
Perry, James	University of Maryland	Baltimore	Maryland	US
Peters, Ulrike	Fred Hutchinson Cancer Research Center, University of Washington	Seattle	Washington	US
Peyser, Patricia	University of Michigan	Ann Arbor	Michigan	US
Phillips, Lawrence S	Emory University	Atlanta	Georgia	US
Phillips, Sam	University of Washington	Seattle	Washington	US
Pollin, Toni	University of Maryland	Baltimore	Maryland	US
Post, Wendy	Johns Hopkins University	Baltimore	Maryland	US
Powers Becker, Julia	University of Colorado at Denver	Denver	Colorado	US
Preethi Boorgula, Meher	University of Colorado at Denver	Denver	Colorado	US
Preuss, Michael	Icahn School of Medicine at Mount Sinai	New York	New York	US
Prokopenko, Dmitry	Harvard University	Cambridge	Massachusetts	US
Psaty, Bruce	University of Washington	Seattle	Washington	US
Qasba, Pankaj	National Heart, Lung, and Blood Institute, National Institutes of Health	Bethesda	Maryland	US
Qiao, Dandi	Brigham & Women's Hospital	Boston	Massachusetts	US
Qin, Zhaohui	Emory University	Atlanta	Georgia	US
Rafaels, Nicholas	University of Colorado at Denver	Denver	Colorado	US
Raffield, Laura	University of North Carolina	Chapel Hill	North Carolina	US
Rao, D.C.	Washington University in St Louis	St Louis	Missouri	US
Rasmussen-Torvik, Laura	Northwestern University	Chicago	Illinois	US
Ratan, Aakrosh	University of Virginia	Charlottesville	Virginia	US
Redline, Susan	Brigham & Women's Hospital	Boston	Massachusetts	US
Reed, Robert	University of Maryland	Baltimore	Maryland	US
Regan, Elizabeth	National Jewish Health	Denver	Colorado	US
Reiner, Alex	Fred Hutchinson Cancer Research Center, University of Washington	Seattle	Washington	US
Reupena, Muagututi‘a Sefuiva	Lutia I Puava Ae Mapu I Fagalele	Apia		WS
Rice, Ken	University of Washington	Seattle	Washington	US
Rich, Stephen	University of Virginia	Charlottesville	Virginia	US
Roden, Dan	Vanderbilt University	Nashville	Tennessee	US
Roselli, Carolina	Broad Institute	Cambridge	Massachusetts	US
Rotter, Jerome	Los Angeles Biomedical Research Institute	Los Angeles	California	US
Ruczinski, Ingo	Johns Hopkins University	Baltimore	Maryland	US
Russell, Pamela	University of Colorado at Denver	Denver	Colorado	US
Ruuska, Sarah	Blood Works Northwest	Seattle	Washington	US
Ryan, Kathleen	University of Maryland	Baltimore	Maryland	US
Sakornsakolpat, Phuwanat	Brigham & Women's Hospital	Boston	Massachusetts	US
Salimi, Shabnam	University of Maryland	Baltimore	Maryland	US
Salzberg, Steven	Johns Hopkins University	Baltimore	Maryland	US
Sandow, Kevin	Los Angeles Biomedical Research Institute	Los Angeles	California	US
Sankaran, Vijay	Harvard University	Cambridge	Massachusetts	US
Scheller, Christopher	University of Michigan	Ann Arbor	Michigan	US
Schmidt, Ellen	University of Michigan	Ann Arbor	Michigan	US
Schwander, Karen	Washington University in St Louis	St Louis	Missouri	US
Schwartz, David	University of Colorado at Denver	Denver	Colorado	US
Sciurba, Frank	University of Pittsburgh	Pittsburgh	Pennsylvania	US
Seidman, Christine	Harvard Medical School	Boston	Massachusetts	US
Seidman, Jonathan	Harvard Medical School	Boston	Massachusetts	US
Sheehan, Vivien	Baylor College of Medicine	Houston	Texas	US
Shetty, Amol	University of Maryland	Baltimore	Maryland	US
Shetty, Aniket	University of Colorado at Denver	Denver	Colorado	US
Sheu, Wayne Hui-Heng	Taichung Veterans General Hospital Taiwan	Taichung City		TW
Shoemaker, M. Benjamin	Vanderbilt University	Nashville	Tennessee	US
Silver, Brian	UMass Memorial Medical Center	Worcester	Massachusetts	US
Silverman, Edwin	Brigham & Women's Hospital	Boston	Massachusetts	US
Smith, Jennifer	University of Michigan	Ann Arbor	Michigan	US
Smith, Josh	University of Washington	Seattle	Washington	US
Smith, Nicholas	University of Washington	Seattle	Washington	US
Smith, Tanja	New York Genome Center	New York	New York	US
Smoller, Sylvia	Albert Einstein College of Medicine	New York	New York	US
Snively, Beverly	Wake Forest Baptist Health	Winston-Salem	North Carolina	US
Sofer, Tamar	Brigham & Women's Hospital	Boston	Massachusetts	US
Sotoodehnia, Nona	University of Washington	Seattle	Washington	US
Stilp, Adrienne	University of Washington	Seattle	Washington	US
Streeten, Elizabeth	University of Maryland	Baltimore	Maryland	US
Su, Jessica Lasky	Brigham & Women's Hospital	Boston	Massachusetts	US
Sung, Yun Ju	Washington University in St Louis	St Louis	Missouri	US
Sylvia, Jody	Brigham & Women's Hospital	Boston	Massachusetts	US
Szpiro, Adam	University of Washington	Seattle	Washington	US
Sztalryd, Carole	University of Maryland	Baltimore	Maryland	US
Taliun, Daniel	University of Michigan	Ann Arbor	Michigan	US
Tang, Hua	Stanford University	Stanford	California	US
Taub, Margaret	Johns Hopkins University	Baltimore	Maryland	US
Taylor, Kent D.	Los Angeles Biomedical Research Institute	Torrance	California	US
Taylor, Simeon	University of Maryland	Baltimore	Maryland	US
Telen, Marilyn	Duke University	Durham	North Carolina	US
Thornton, Timothy A.	University of Washington	Seattle	Washington	US
Tinker, Lesley	Women's Health Initiative	Seattle	Washington	US
Tirschwell, David	University of Washington	Seattle	Washington	US
Tiwari, Hemant	University of Alabama	Birmingham	Alabama	US
Tracy, Russell	University of Vermont	Burlington	Vermont	US
Tsai, Michael	University of Minnesota	Minneapolis	Minnesota	US
Vaidya, Dhananjay	Johns Hopkins University	Baltimore	Maryland	US
VandeHaar, Peter	University of Michigan	Ann Arbor	Michigan	US
Vasan, Ramachandran S.	Boston University	Boston	Massachusetts	US
Vrieze, Scott	University of Colorado at Boulder, University of Minnesota	Boulder	Colorado	US
Walker, Tarik	University of Colorado at Denver	Denver	Colorado	US
Wallace, Robert	University of Iowa	Iowa City	Iowa	US
Walts, Avram	University of Colorado at Denver	Denver	Colorado	US
Wan, Emily	Brigham & Women's Hospital	Boston	Massachusetts	US
Wang, Fei Fei	University of Washington	Seattle	Washington	US
Wang, Heming	Brigham & Women's Hospital	Boston	Massachusetts	US
Watson, Karol	University of California, Los Angeles	Los Angeles	California	US
Weeks, Daniel E.	University of Pittsburgh	Pittsburgh	Pennsylvania	US
Weir, Bruce	University of Washington	Seattle	Washington	US
Weiss, Scott	Brigham & Women's Hospital	Boston	Massachusetts	US
Weng, Lu-Chen	Massachusetts General Hospital	Boston	Massachusetts	US
Willer, Cristen	University of Michigan	Ann Arbor	Michigan	US
Williams, Kayleen	University of Washington	Seattle	Washington	US
Williams, L. Keoki	Henry Ford Health System	Detroit	Michigan	US
Wilson, Carla	Brigham & Women's Hospital	Boston	Massachusetts	US
Wilson, James	University of Mississippi	Jackson	Mississippi	US
Wong, Quenna	University of Washington	Seattle	Washington	US
Xu, Huichun	University of Maryland	Baltimore	Maryland	US
Yanek, Lisa	Johns Hopkins University	Baltimore	Maryland	US
Yang, Ivana	University of Colorado at Denver	Denver	Colorado	US
Yang, Rongze	University of Maryland	Baltimore	Maryland	US
Zaghloul, Norann	University of Maryland	Baltimore	Maryland	US
Zekavat, Maryam	Broad Institute	Cambridge	Massachusetts	US
Zhang, Yingze	University of Pittsburgh	Pittsburgh	Pennsylvania	US
Zhao, Snow Xueyan	National Jewish Health	Denver	Colorado	US
Zhao, Wei	University of Michigan	Ann Arbor	Michigan	US
Zheng, Xiuwen	University of Washington	Seattle	Washington	US
Zhi, Degui	University of Texas Health at Houston	Houston	Texas	US
Zhou, Xiang	University of Michigan	Ann Arbor	Michigan	US
Zhu, Xiaofeng	Case Western Reserve University	Cleveland	Ohio	US
Zody, Michael	New York Genome Center	New York	New York	US
Zoellner, Sebastian	University of Michigan	Ann Arbor	Michigan	US

## Sheet: Table S2
Table S2: NHLBI TOPMed Consortium Sleep Working Group.
All working group members registered as of 2/5/2019 are listed.
Name	Institution(s)	Institution City	Institution State	Country
Cade, Brian	Brigham & Women's Hospital	Boston	Massachusetts	US
Chen, Han	The University of Texas Health Science Center at Houston	Houston	Texas	US
Gharib, Sina	University of Washington	Seattle	Washington	US
Goodman, Matthew	Brigham & Women's Hospital	Boston	Massachusetts	US
Gottlieb, Daniel	Brigham & Women's Hospital, VA Boston Healthcare System	Boston	Massachusetts	US
Hale, Lauren	Stony Brook University	Stony Brook	New York	US
Knutson, Kristen	Northwestern University	Chicago	Illinois	US
Lauderdale, Diane	University of Chicago	Chicago	Illinois	US
Lane, Jacqueline	Massachusetts General Hospital	Boston	Massachusetts	US
Lee, Jiwon	Brigham & Women's Hospital	Boston	Massachusetts	US
Liang, Jingjing	Case Western Reserve University	Cleveland	Ohio	US
Lin, Xihong	Harvard School of Public Health	Boston	Massachusetts	US
Liu, Yaowu	Harvard School of Public Health	Boston	Massachusetts	US
Mei, Hao	University of Mississippi	Jackson	Mississippi	US
Mitchell, Braxton	University of Maryland	Baltimore	Maryland	US
Ngo, Debby	Beth Israel Deaconess Medical Center	Boston	Massachusetts	US
O'Connell, Jeff	University of Maryland	Baltimore	Maryland	US
Ochs-Balcom, Heather	University at Buffalo	Buffalo	New York	US
Patel, Sanjay	University of Pittsburgh	Pittsburgh	Pennsylvania	US
Purcell, Shaun	Brigham & Women's Hospital	Boston	Massachusetts	US
Redline, Susan	Brigham & Women's Hospital	Boston	Massachusetts	US
Rhodes, Jessica	Massachusetts General Hospital	Boston	Massachusetts	US
Saxena, Richa	Massachusetts General Hospital	Boston	Massachusetts	US
Shah, Neomi	Icahn School of Medicine at Mount Sinai	New York	New York	US
Sofer, Tamar	Brigham & Women's Hospital	Boston	Massachusetts	US
Sul, Jae Hoon	University of California, Los Angeles	Los Angeles	California	US
Sunyaev, Shamil	Brigham & Women's Hospital	Boston	Massachusetts	US
Wang, Heming	Brigham & Women's Hospital	Boston	Massachusetts	US
Wilson, James	University of Mississippi	Jackson	Mississippi	US
Zhang, Man	University of Maryland	Baltimore	Maryland	US
Zhou, Hufeng	Harvard School of Public Health	Boston	Massachusetts	US
Zhu, Xiaofeng	Case Western Reserve University	Cleveland	Ohio	US

## Sheet: Table S3
Table S3: Pairwise Phenotype and Covariate Correlations.
Phenotypes were obtained from all individuals with available sequencing as of TOPMed Freeze 6.
Pairwise Spearman correlations are shown in the upper triangle. The lower triangle lists significance (**: p < 2.2e-16; *: p < 0.001).
	AHI	Avg Desaturation	Avg SpO2	Min SpO2	Per90	Age	BMI	Male
AHI	NA	0.705577	-0.652895	-0.741367	0.745864	0.415045	0.320146	0.234468
Avg Desaturation	**	NA	-0.363622	-0.660607	0.624322	0.0494699	0.3114	0.139069
Avg SpO2	**	**	NA	0.593863	-0.685179	-0.465811	-0.218889	-0.169098
Min SpO2	**	**	**	NA	-0.877767	-0.301758	-0.326279	-0.125546
Per90	**	**	**	**	NA	0.293335	0.309308	0.144147
Age	**	*	**	**	**	NA	-0.0938663	0.0305321
BMI	**	**	**	**	**	**	NA	-0.0543935
Male	**	**	**	**	**	0.00626379	*	NA

## Sheet: Table S4
Table S4: MMSKAT gene-based multiple population results (p < 0.01).
MMSKAT analyses were performed on all individuals assayed in TOPMed Freeze 6, stratified by population, as described in the Methods section.
MMSKAT documentation can be found at https://genome.sph.umich.edu/wiki/EPACTS
METAL meta-analyses were performed for gene results from two or more population analyses. P-values were weighted by sample size.
METAL documentation can be found at https://genome.sph.umich.edu/wiki/METAL_Documentation
Gene sets were defined based on Ensembl 90 coordinates, with additional regulatory variants added per the Methods section.
Build 38 start and end columns reflect the outermost coordinates of these gene/regulatory variant sets.
“Gene”, “Biotype”, and “Description” columns were derived from Ensembl 90.
Columns M – Q are derived from the METAL meta-analysis of p-values and reflect the relative heterogeneity of population-specific MMSKAT results.
Phenotype	Sex	Gene	Ensembl_Gene	Biotype	Description	B38_Chromosome	B38_Start	B38_End	P	Populations	N	Zscore	HetISq	HetChiSq	HetDf	P_Heterogeneity
AHI 3%	All	GAS6-AS2	ENSG00000272695	lincRNA	GAS6 antisense RNA 2 (head to head)	13	113863170	113864440	1.657e-05	AA, AsA, EA, HA	7988	4.307	0	1.852	3	0.6037
AHI 3%	All	USP35	ENSG00000118369	protein_coding	ubiquitin specific peptidase 35	11	78188571	78215670	1.683e-05	AA, AsA, EA, HA	7988	4.303	0	2.356	3	0.5019
AHI 3%	All	MRPS6	ENSG00000243927	protein_coding	mitochondrial ribosomal protein S6	21	34072743	34142603	2.365e-05	AA, AsA, EA, HA	7988	4.227	19.6	3.731	3	0.292
AHI 3%	All	RPS8	ENSG00000142937	protein_coding	ribosomal protein S8	1	44651484	44778741	2.807e-05	AA, AsA, EA, HA	7988	4.189	17	3.614	3	0.3063
AHI 3%	All	DHX15	ENSG00000109606	protein_coding	DEAH-box helicase 15	4	24517056	24584865	2.897e-05	AA, AsA, EA, HA	7988	4.181	0	1.949	3	0.583
AHI 3%	All	AL592166.1	ENSG00000225721	antisense_RNA		1	44758044	44776781	3.03e-05	AA, AsA, EA, HA	7988	4.171	16.1	3.577	3	0.3109
AHI 3%	All	RPAP1	ENSG00000103932	protein_coding	RNA polymerase II associated protein 1	15	41517603	41544830	3.187e-05	AA, AsA, EA, HA	7988	4.16	38.3	4.863	3	0.1821
AHI 3%	All	TBX19	ENSG00000143178	protein_coding	T-box 19	1	168225958	168314433	3.214e-05	AA, AsA, EA, HA	7988	4.158	0	0.594	3	0.8979
AHI 3%	All	ZNF831	ENSG00000124203	protein_coding	zinc finger protein 831	20	59125793	59259723	4.836e-05	AA, AsA, EA, HA	7988	4.063	9.9	3.329	3	0.3436
AHI 3%	All	AL138826.1	ENSG00000226733	protein_coding		6	50092654	50159878	4.958e-05	AA, AsA, EA, HA	7988	4.058	0	2.558	3	0.4648
AHI 3%	All	USF1	ENSG00000158773	protein_coding	upstream transcription factor 1	1	161038277	161046389	4.958e-05	AA, AsA, EA, HA	7988	4.058	0	2.553	3	0.4658
AHI 3%	All	ALX3	ENSG00000156150	protein_coding	ALX homeobox 3	1	110059375	110070796	4.998e-05	AA, AsA, EA, HA	7988	4.056	22.4	3.864	3	0.2766
AHI 3%	All	C7	ENSG00000112936	protein_coding	complement C7	5	40909258	40982897	5.684e-05	AA, AsA, EA, HA	7988	4.026	0	0.776	3	0.8551
AHI 3%	All	AC018766.1	ENSG00000268047	antisense_RNA		19	49851891	49854860	6.167e-05	AA, AsA, EA, HA	7988	4.006	0	2.231	3	0.5259
AHI 3%	All	THOP1	ENSG00000172009	protein_coding	thimet oligopeptidase 1	19	2785191	2813604	7.605e-05	AA, AsA, EA, HA	7988	3.957	7.9	3.257	3	0.3537
AHI 3%	All	HK1	ENSG00000156515	protein_coding	hexokinase 1	10	69269959	69401834	9.011e-05	AA, AsA, EA, HA	7988	3.916	0	0.645	3	0.886
AHI 3%	All	AL645608.7	ENSG00000272438	lincRNA		1	905322	916960	9.137e-05	AA, AsA, EA, HA	7988	3.912	0	2.2	3	0.532
AHI 3%	All	LINC02040	ENSG00000243149	lincRNA	long intergenic non-protein coding RNA 2040	3	65175075	65192261	9.205e-05	AA, HA	4513	3.911	0	0.084	1	0.7715
AHI 3%	All	STRIP1	ENSG00000143093	protein_coding	striatin interacting protein 1	1	110034533	110074711	9.671e-05	AA, AsA, EA, HA	7988	3.899	5.6	3.177	3	0.3652
AHI 3%	All	CERS3	ENSG00000154227	protein_coding	ceramide synthase 3	15	100400400	100544729	0.0001018	AA, AsA, EA, HA	7988	3.886	10.4	3.347	3	0.3412
AHI 3%	All	GCSH	ENSG00000140905	protein_coding	glycine cleavage system protein H	16	81082350	81096281	0.000103	AA, AsA, EA, HA	7988	3.884	0	1.13	3	0.7698
AHI 3%	All	PTOV1	ENSG00000104960	protein_coding	prostate tumor overexpressed 1	19	49850442	49861704	0.0001079	AA, AsA, EA, HA	7988	3.872	0	2.495	3	0.4762
AHI 3%	All	CRB2	ENSG00000148204	protein_coding	crumbs 2, cell polarity complex component	9	123356175	123381165	0.0001118	AA, AsA, EA, HA	7988	3.863	0	2.609	3	0.4559
AHI 3%	All	ABR	ENSG00000159842	protein_coding	active BCR-related	17	1002912	1230020	0.0001143	AA, AsA, EA, HA	7988	3.858	0	0.471	3	0.9253
AHI 3%	All	PTOV1-AS1	ENSG00000268006	antisense_RNA	PTOV1 antisense RNA 1	19	49838317	49852001	0.0001159	AA, AsA, EA, HA	7988	3.855	21.7	3.83	3	0.2804
AHI 3%	All	AL591848.2	ENSG00000235021	lincRNA		1	246689618	246691758	0.0001222	AA, AsA, EA, HA	7988	3.842	0	1.351	3	0.717
AHI 3%	All	ZNF23	ENSG00000167377	protein_coding	zinc finger protein 23	16	71447620	71484659	0.0001224	AA, AsA, EA, HA	7988	3.841	0	2.303	3	0.5119
AHI 3%	All	ITFG1	ENSG00000129636	protein_coding	integrin alpha FG-GAP repeat containing 1	16	47154400	47464106	0.000125	AA, AsA, EA, HA	7988	3.836	0	2.053	3	0.5615
AHI 3%	All	ANKRD34B	ENSG00000189127	protein_coding	ankyrin repeat domain 34B	5	80556698	80570971	0.0001286	AA, AsA, EA, HA	7988	3.829	70.1	10.037	3	0.01826
AHI 3%	All	SLC16A2	ENSG00000147100	protein_coding	solute carrier family 16 member 2	X	74420461	74534829	0.0001302	AA, AsA, EA, HA	7988	3.826	18.8	3.696	3	0.2962
AHI 3%	All	GAS6	ENSG00000183087	protein_coding	growth arrest specific 6	13	113820543	113864440	0.0001398	AA, AsA, EA, HA	7988	3.809	0	0.778	3	0.8546
AHI 3%	All	MAP4K1	ENSG00000104814	protein_coding	mitogen-activated protein kinase kinase kinase kinase 1	19	38587412	38619637	0.0001412	AA, AsA, EA, HA	7988	3.806	0	0.596	3	0.8974
AHI 3%	All	ARRB1	ENSG00000137486	protein_coding	arrestin beta 1	11	75263956	75352406	0.0001427	AA, AsA, EA, HA	7988	3.803	0	0.544	3	0.9091
AHI 3%	All	ZBTB6	ENSG00000186130	protein_coding	zinc finger and BTB domain containing 6	9	122908064	122931550	0.000155	AA, AsA, EA, HA	7988	3.783	0	1.802	3	0.6146
AHI 3%	All	NCR2	ENSG00000096264	protein_coding	natural cytotoxicity triggering receptor 2	6	41335650	41350863	0.0001625	AA, EA, HA	7759	3.771	28.9	2.814	2	0.2449
AHI 3%	All	DDRGK1	ENSG00000198171	protein_coding	DDRGK domain containing 1	20	3189892	3209472	0.0001655	AA, AsA, EA, HA	7988	3.767	0	0.631	3	0.8893
AHI 3%	All	STPG4	ENSG00000239605	protein_coding	sperm-tail PG-rich repeat containing 4	2	47046309	47155790	0.0001656	AA, AsA, EA, HA	7988	3.766	0	1.514	3	0.679
AHI 3%	All	TMEM129	ENSG00000168936	protein_coding	transmembrane protein 129	4	1717181	1722131	0.0001712	AA, AsA, EA, HA	7988	3.758	0	0.515	3	0.9156
AHI 3%	All	VWA5A	ENSG00000110002	protein_coding	von Willebrand factor A domain containing 5A	11	124115331	124147720	0.000172	AA, EA, HA	7759	3.757	0	0.386	2	0.8247
AHI 3%	All	GAS2L1	ENSG00000185340	protein_coding	growth arrest specific 2 like 1	22	29306152	29313778	0.000176	AA, AsA, EA, HA	7988	3.751	64.3	8.404	3	0.03837
AHI 3%	All	SIDT1	ENSG00000072858	protein_coding	SID1 transmembrane family member 1	3	113532300	113630418	0.0001827	AA, AsA, EA, HA	7988	3.742	0	0.211	3	0.9758
AHI 3%	All	TRIM37	ENSG00000108395	protein_coding	tripartite motif containing 37	17	58981648	59155216	0.0001919	AA, AsA, EA, HA	7988	3.729	0	1.235	3	0.7446
AHI 3%	All	AC099850.1	ENSG00000224738	antisense_RNA		17	59106144	59116822	0.0001961	AA, AsA, EA, HA	7988	3.724	0	1.712	3	0.6343
AHI 3%	All	AUNIP	ENSG00000127423	protein_coding	aurora kinase A and ninein interacting protein	1	25831909	25859743	0.0002036	AA, AsA, EA, HA	7988	3.714	0	1.955	3	0.5818
AHI 3%	All	LINC01926	ENSG00000267593	lincRNA	long intergenic non-protein coding RNA 1926	18	58816581	58834186	0.0002184	AA, EA, HA	7759	3.697	65.2	5.74	2	0.0567
AHI 3%	All	HABP4	ENSG00000130956	protein_coding	hyaluronan binding protein 4	9	96449811	96491340	0.0002185	AA, AsA, EA, HA	7988	3.697	0	1.452	3	0.6934
AHI 3%	All	AC024563.1	ENSG00000268981	antisense_RNA		19	22685660	22709271	0.0002266	AA, AsA, EA, HA	7988	3.687	0	0.308	3	0.9586
AHI 3%	All	ZCCHC17	ENSG00000121766	protein_coding	zinc finger CCHC-type containing 17	1	31296251	31365950	0.0002306	AA, AsA, EA, HA	7988	3.683	0	2.087	3	0.5546
AHI 3%	All	AC083843.2	ENSG00000259820	lincRNA		8	134793466	134793572	0.000237	AA, AsA, EA, HA	7988	3.676	6.7	3.214	3	0.3598
AHI 3%	All	POLN	ENSG00000130997	protein_coding	DNA polymerase nu	4	2071945	2242569	0.0002388	AA, AsA, EA, HA	7988	3.674	0	2.975	3	0.3955
AHI 3%	All	GSX1	ENSG00000169840	protein_coding	GS homeobox 1	13	27791662	27795415	0.0002451	AA, AsA, EA, HA	7988	3.667	0	2.746	3	0.4325
AHI 3%	All	STK4-AS1	ENSG00000227477	lincRNA	STK4 antisense RNA 1 (head to head)	20	44965943	44966937	0.0002569	AA, AsA, EA, HA	7988	3.655	0	1.563	3	0.6678
AHI 3%	All	GPRASP2	ENSG00000158301	protein_coding	G protein-coupled receptor associated sorting protein 2	X	102714870	102716746	0.0002581	AA, AsA, EA, HA	7988	3.654	0	0.512	3	0.9163
AHI 3%	All	AL359317.2	ENSG00000258957	lincRNA		14	69189791	69212644	0.0002601	AA, AsA, EA, HA	7988	3.652	22.3	3.859	3	0.2771
AHI 3%	All	C7orf73	ENSG00000243317	protein_coding	chromosome 7 open reading frame 73	7	135662574	135692408	0.0002639	AA, AsA, EA, HA	7988	3.648	0	1.606	3	0.6581
AHI 3%	All	TATDN2	ENSG00000157014	protein_coding	TatD DNase domain containing 2	3	10247951	10279160	0.0002669	AA, AsA, EA, HA	7988	3.645	0	1.883	3	0.5971
AHI 3%	All	ROPN1L-AS1	ENSG00000250600	antisense_RNA	ROPN1L antisense RNA 1	5	10440661	10442583	0.0002755	AA, AsA, EA, HA	7988	3.637	0	2.667	3	0.4459
AHI 3%	All	ZNF700	ENSG00000196757	protein_coding	zinc finger protein 700	19	11924111	11950377	0.0002833	AA, AsA, EA, HA	7988	3.63	17.2	3.623	3	0.3052
AHI 3%	All	SLC52A3	ENSG00000101276	protein_coding	solute carrier family 52 member 3	20	760075	776943	0.0002847	AA, AsA, EA, HA	7988	3.629	48.7	5.845	3	0.1194
AHI 3%	All	ZC3H4	ENSG00000130749	protein_coding	zinc finger CCCH-type containing 4	19	47064192	47114021	0.0003023	AA, AsA, EA, HA	7988	3.613	61.1	7.715	3	0.05229
AHI 3%	All	RBM26-AS1	ENSG00000227354	antisense_RNA	RBM26 antisense RNA 1	13	79405339	79424250	0.0003171	AA, AsA, EA, HA	7988	3.601	0	1.513	3	0.6792
AHI 3%	All	LATS1	ENSG00000131023	protein_coding	large tumor suppressor kinase 1	6	149658135	149719091	0.0003248	AA, AsA, EA, HA	7988	3.595	10.2	3.342	3	0.3418
AHI 3%	All	LACTB	ENSG00000103642	protein_coding	lactamase beta	15	63121541	63141989	0.0003253	AA, AsA, EA, HA	7988	3.594	0	0.942	3	0.8154
AHI 3%	All	PIGH	ENSG00000100564	protein_coding	phosphatidylinositol glycan anchor biosynthesis class H	14	67580990	67600760	0.0003319	AA, AsA, EA, HA	7988	3.589	0	0.462	3	0.9272
AHI 3%	All	ITFG1-AS1	ENSG00000260281	antisense_RNA	ITFG1 antisense RNA 1	16	47143323	47162742	0.0003327	AA, AsA, EA, HA	7988	3.588	0	1.738	3	0.6286
AHI 3%	All	RER1	ENSG00000157916	protein_coding	retention in endoplasmic reticulum sorting receptor 1	1	2390862	2405837	0.000336	AA, AsA, EA, HA	7988	3.586	0	0.228	3	0.9729
AHI 3%	All	SCAF4	ENSG00000156304	protein_coding	SR-related CTD associated factor 4	21	31670488	31732254	0.0003404	AA, AsA, EA, HA	7988	3.582	0	0.77	3	0.8566
AHI 3%	All	RFPL4B	ENSG00000251258	protein_coding	ret finger protein like 4B	6	112347292	112350412	0.0003418	AA, EA, HA	7759	3.581	0	1.745	2	0.4179
AHI 3%	All	AC007406.4	ENSG00000256577	antisense_RNA		12	202766	204698	0.0003421	AA, AsA, EA, HA	7988	3.581	0	0.903	3	0.8246
AHI 3%	All	NOL4L	ENSG00000197183	protein_coding	nucleolar protein 4 like	20	32443074	32586058	0.0003455	AA, AsA, EA, HA	7988	3.579	0	2.936	3	0.4017
AHI 3%	All	HDHD3	ENSG00000119431	protein_coding	haloacid dehalogenase like hydrolase domain containing 3	9	113373461	113377280	0.0003604	AA, AsA, EA, HA	7988	3.568	0	0.6	3	0.8963
AHI 3%	All	ROPN1L	ENSG00000145491	protein_coding	rhophilin associated tail protein 1 like	5	10440661	10465018	0.0003667	AA, AsA, EA, HA	7988	3.563	0	2.833	3	0.418
AHI 3%	All	C1orf123	ENSG00000162384	protein_coding	chromosome 1 open reading frame 123	1	53213286	53220634	0.0003776	AA, AsA, EA, HA	7988	3.555	0	1.107	3	0.7754
AHI 3%	All	HNRNPD	ENSG00000138668	protein_coding	heterogeneous nuclear ribonucleoprotein D	4	82353523	82375490	0.0003778	AA, AsA, EA, HA	7988	3.555	51.6	6.203	3	0.1022
AHI 3%	All	STK4	ENSG00000101109	protein_coding	serine/threonine kinase 4	20	44965943	45079959	0.0003959	AA, AsA, EA, HA	7988	3.543	0	1.579	3	0.6643
AHI 3%	All	PPP4R1	ENSG00000154845	protein_coding	protein phosphatase 4 regulatory subunit 1	18	9546896	9615500	0.0003974	AA, AsA, EA, HA	7988	3.542	37.5	4.802	3	0.1869
AHI 3%	All	ZIC5	ENSG00000139800	protein_coding	Zic family member 5	13	99962037	99972539	0.000398	AA, AsA, EA, HA	7988	3.541	5.4	3.171	3	0.3659
AHI 3%	All	AC104233.2	ENSG00000254209	lincRNA		8	121673048	121673834	0.0004074	AA, EA, HA	7759	3.535	0	0.511	2	0.7744
AHI 3%	All	LINC02475	ENSG00000251350	lincRNA	long intergenic non-protein coding RNA 2475	4	44020572	44020614	0.0004075	AA, EA, HA	7759	3.535	18.4	2.45	2	0.2938
AHI 3%	All	CDC42SE1	ENSG00000197622	protein_coding	CDC42 small effector 1	1	151050460	151071189	0.0004076	AA, AsA, EA, HA	7988	3.535	0	1.535	3	0.6742
AHI 3%	All	AP1G1	ENSG00000166747	protein_coding	adaptor related protein complex 1 gamma 1 subunit	16	71729030	71809727	0.0004127	AA, AsA, EA, HA	7988	3.532	0	0.628	3	0.89
AHI 3%	All	FER1L6	ENSG00000214814	protein_coding	fer-1 like family member 6	8	123908932	124119805	0.0004147	AA, AsA, EA, HA	7988	3.531	0	0.726	3	0.8671
AHI 3%	All	SAE1	ENSG00000142230	protein_coding	SUMO1 activating enzyme subunit 1	19	47112274	47210950	0.0004193	AA, AsA, EA, HA	7988	3.528	64.5	8.453	3	0.03752
AHI 3%	All	HAUS3	ENSG00000214367	protein_coding	HAUS augmin like complex subunit 3	4	2228416	2242569	0.0004228	AA, AsA, EA, HA	7988	3.525	0	2.87	3	0.412
AHI 3%	All	AP001972.3	ENSG00000255136	lincRNA		11	75208129	75242136	0.0004269	AA, AsA, EA, HA	7988	3.523	0	0.044	3	0.9976
AHI 3%	All	POLR1A	ENSG00000068654	protein_coding	RNA polymerase I subunit A	2	86020259	86106541	0.0004278	AA, AsA, EA, HA	7988	3.522	0	0.795	3	0.8506
AHI 3%	All	SERPINE2	ENSG00000135919	protein_coding	serpin family E member 2	2	223975189	224040258	0.0004363	AA, AsA, EA, HA	7988	3.517	0	1.705	3	0.6359
AHI 3%	All	AC124016.1	ENSG00000272677	antisense_RNA		4	82373331	82375503	0.0004431	AA, AsA, EA, HA	7988	3.513	58.9	7.298	3	0.06298
AHI 3%	All	AC017083.2	ENSG00000273064	antisense_RNA		2	68252135	68253001	0.0004467	AA, AsA, EA, HA	7988	3.511	42.7	5.232	3	0.1556
AHI 3%	All	POLG	ENSG00000140521	protein_coding	DNA polymerase gamma, catalytic subunit	15	89305105	89335731	0.0004478	AA, AsA, EA, HA	7988	3.51	9.1	3.301	3	0.3476
AHI 3%	All	TYRO3	ENSG00000092445	protein_coding	TYRO3 protein tyrosine kinase	15	41557023	41581407	0.000449	AA, AsA, EA, HA	7988	3.509	0	2.425	3	0.489
AHI 3%	All	UTS2B	ENSG00000188958	protein_coding	urotensin 2B	3	191267170	191329951	0.0004528	AA, AsA, EA, HA	7988	3.507	48.1	5.78	3	0.1228
AHI 3%	All	LINC01856	ENSG00000237574	lincRNA	long intergenic non-protein coding RNA 1856	2	129923599	129940161	0.0004558	AA, HA	4513	3.505	0	0.117	1	0.732
AHI 3%	All	OR5K2	ENSG00000231861	protein_coding	olfactory receptor family 5 subfamily K member 2	3	98497633	98498634	0.0004559	AA, AsA, EA, HA	7988	3.505	26	4.053	3	0.2558
AHI 3%	All	SNRNP25	ENSG00000161981	protein_coding	small nuclear ribonucleoprotein U11/U12 subunit 25	16	53256	58665	0.0004593	AA, AsA, EA, HA	7988	3.503	0	1.521	3	0.6775
AHI 3%	All	AC025171.2	ENSG00000215068	antisense_RNA		5	43040576	43044598	0.0004823	AA, AsA, EA, HA	7988	3.49	0	1.847	3	0.6048
AHI 3%	All	MIR210	ENSG00000199038	miRNA	microRNA 210	11	567889	568186	0.0005175	AA, EA, HA	7759	3.472	0	1.379	2	0.5019
AHI 3%	All	TEF	ENSG00000167074	protein_coding	TEF, PAR bZIP transcription factor	22	41367189	41399324	0.0005436	AA, AsA, EA, HA	7988	3.458	0	2.976	3	0.3953
AHI 3%	All	TPBGL	ENSG00000261594	protein_coding	trophoblast glycoprotein like	11	75240571	75243928	0.0005495	AA, AsA, EA, HA	7988	3.455	28.1	4.171	3	0.2435
AHI 3%	All	ZNF737	ENSG00000237440	protein_coding	zinc finger protein 737	19	20535821	20565647	0.0005523	AA, AsA, EA, HA	7988	3.454	0	0.972	3	0.8079
AHI 3%	All	TP63	ENSG00000073282	protein_coding	tumor protein p63	3	189630418	189897261	0.0005597	AA, AsA, EA, HA	7988	3.45	0	2.607	3	0.4562
AHI 3%	All	EP300-AS1	ENSG00000231993	antisense_RNA	EP300 antisense RNA 1	22	41176362	41198031	0.0005655	AA, AsA, EA, HA	7988	3.448	0	0.236	3	0.9716
AHI 3%	All	KRT81	ENSG00000205426	protein_coding	keratin 81	12	52286324	52308660	0.0005719	AA, AsA, EA, HA	7988	3.445	51.2	6.145	3	0.1048
AHI 3%	All	AC025576.2	ENSG00000255817	antisense_RNA		12	64108995	64115818	0.0005835	AA, EA, HA	7759	3.439	0	0.368	2	0.832
AHI 3%	All	PNPO	ENSG00000108439	protein_coding	pyridoxamine 5'-phosphate oxidase	17	47941195	47949187	0.0005838	AA, AsA, EA, HA	7988	3.439	0	1.897	3	0.594
AHI 3%	All	C7orf71	ENSG00000222004	lincRNA	chromosome 7 open reading frame 71	7	26637866	26647277	0.0005847	AA, AsA, EA, HA	7988	3.439	0	0.96	3	0.8109
AHI 3%	All	HOMER3	ENSG00000051128	protein_coding	homer scaffolding protein 3	19	18928317	18940720	0.0005851	AA, AsA, EA, HA	7988	3.438	0	1.775	3	0.6203
AHI 3%	All	AL355076.2	ENSG00000258760	lincRNA		14	65266751	65318361	0.0005902	AA, AsA, EA, HA	7988	3.436	0	1.715	3	0.6336
AHI 3%	All	SLC6A12	ENSG00000111181	protein_coding	solute carrier family 6 member 12	12	189080	215392	0.000608	AA, AsA, EA, HA	7988	3.428	0	0.166	3	0.9828
AHI 3%	All	CDS1	ENSG00000163624	protein_coding	CDP-diacylglycerol synthase 1	4	84582122	84650906	0.0006315	AA, AsA, EA, HA	7988	3.418	0	2.943	3	0.4005
AHI 3%	All	SYTL1	ENSG00000142765	protein_coding	synaptotagmin like 1	1	27341683	27353910	0.0006427	AA, AsA, EA, HA	7988	3.413	0	1.562	3	0.668
AHI 3%	All	GC	ENSG00000145321	protein_coding	GC, vitamin D binding protein	4	71741698	71804040	0.0006506	AA, AsA, EA, HA	7988	3.41	0	1.117	3	0.773
AHI 3%	All	SKP1	ENSG00000113558	protein_coding	S-phase kinase associated protein 1	5	134147999	134177681	0.0006509	AA, AsA, EA, HA	7988	3.409	0	0.462	3	0.9273
AHI 3%	All	SOST	ENSG00000167941	protein_coding	sclerostin	17	43753569	43759060	0.0006562	AA, AsA, EA, HA	7988	3.407	0	0.633	3	0.8889
AHI 3%	All	AC156455.1	ENSG00000256546	processed_transcript		12	122067073	122068182	0.0006576	AA, EA	4963	3.407	0	0.092	1	0.7617
AHI 3%	All	SLC35G2	ENSG00000168917	protein_coding	solute carrier family 35 member G2	3	136818671	136855811	0.0006705	AA, AsA, EA, HA	7988	3.401	59.2	7.354	3	0.06142
AHI 3%	All	SMCO3	ENSG00000179256	protein_coding	single-pass membrane protein with coiled-coil domains 3	12	14803801	14814228	0.0006903	AA, AsA, EA, HA	7988	3.393	0	1.493	3	0.6838
AHI 3%	All	LINC01759	ENSG00000234546	lincRNA	long intergenic non-protein coding RNA 1759	1	9181859	9196638	0.0007042	AA, AsA, EA, HA	7988	3.388	11.7	3.398	3	0.3342
AHI 3%	All	MOAP1	ENSG00000165943	protein_coding	modulator of apoptosis 1	14	93181868	93185549	0.0007044	AA, EA, HA	7988	3.388	0	0.597	3	0.8972
AHI 3%	All	AC037459.2	ENSG00000251034	antisense_RNA		8	22540523	22546077	0.0007082	AA, AsA, EA, HA	7988	3.386	0	1.562	3	0.6681
AHI 3%	All	C12orf60	ENSG00000182993	protein_coding	chromosome 12 open reading frame 60	12	14803422	14907553	0.0007159	AA, AsA, EA, HA	7988	3.383	0	1.19	3	0.7555
AHI 3%	All	RBM26	ENSG00000139746	protein_coding	RNA binding motif protein 26	13	79311959	79406651	0.0007184	AA, AsA, EA, HA	7988	3.382	0	0.557	3	0.9061
AHI 3%	All	SNORD46	ENSG00000200913	snoRNA	small nucleolar RNA, C/D box 46	1	44775490	44777590	0.0007185	AA, AsA, EA, HA	7988	3.382	51.3	6.166	3	0.1038
AHI 3%	All	ZBTB7B	ENSG00000160685	protein_coding	zinc finger and BTB domain containing 7B	1	155001635	155018766	0.0007283	AA, AsA, EA, HA	7988	3.379	0	1.201	3	0.7527
AHI 3%	All	SLC1A4	ENSG00000115902	protein_coding	solute carrier family 1 member 4	2	64988292	65022422	0.0007332	AA, AsA, EA, HA	7988	3.377	38.3	4.86	3	0.1823
AHI 3%	All	AC004801.4	ENSG00000257985	antisense_RNA		12	48016562	48025379	0.0007474	AA, EA, HA	7759	3.372	0	1.21	2	0.546
AHI 3%	All	POLR3K	ENSG00000161980	protein_coding	RNA polymerase III subunit K	16	47427	54554	0.0007508	AA, AsA, EA, HA	7988	3.37	0	1.754	3	0.625
AHI 3%	All	F2RL1	ENSG00000164251	protein_coding	F2R like trypsin receptor 1	5	76818658	76835283	0.0007558	AA, AsA, EA, HA	7988	3.368	0	0.487	3	0.9217
AHI 3%	All	ZNF202	ENSG00000166261	protein_coding	zinc finger protein 202	11	123724172	123741760	0.0007661	AA, AsA, EA, HA	7988	3.365	0	0.835	3	0.8411
AHI 3%	All	C2orf49	ENSG00000135974	protein_coding	chromosome 2 open reading frame 49	2	105337461	105348758	0.0007745	AA, AsA, EA, HA	7988	3.362	1.1	3.034	3	0.3864
AHI 3%	All	AL355490.2	ENSG00000231970	antisense_RNA		10	97400302	97401225	0.0007902	AA, AsA, EA, HA	7988	3.356	32.2	4.427	3	0.2189
AHI 3%	All	AC107464.1	ENSG00000242686	antisense_RNA		4	651981	657024	0.0007982	AA, EA, HA	7759	3.353	0	0.82	2	0.6637
AHI 3%	All	GIN1	ENSG00000145723	protein_coding	gypsy retrotransposon integrase 1	5	103087817	103120531	0.0008112	AA, AsA, EA, HA	7988	3.349	0	1.174	3	0.7591
AHI 3%	All	STRADB	ENSG00000082146	protein_coding	STE20-related kinase adaptor beta	2	201387699	201480177	0.0008163	AA, AsA, EA, HA	7988	3.347	0	1.072	3	0.7838
AHI 3%	All	GTF3C3	ENSG00000119041	protein_coding	general transcription factor IIIC subunit 3	2	196764579	196800490	0.000819	AA, AsA, EA, HA	7988	3.346	0	0.102	3	0.9916
AHI 3%	All	OLFML1	ENSG00000183801	protein_coding	olfactomedin like 1	11	7485380	7512376	0.0008246	AA, AsA, EA, HA	7988	3.344	0	1.977	3	0.5771
AHI 3%	All	AP3S2	ENSG00000157823	protein_coding	adaptor related protein complex 3 sigma 2 subunit	15	89835420	89894620	0.0008278	AA, AsA, EA, HA	7988	3.343	24	3.945	3	0.2675
AHI 3%	All	C12orf74	ENSG00000214215	protein_coding	chromosome 12 open reading frame 74	12	92702846	92708549	0.0008343	AA, AsA, EA, HA	7988	3.341	51.2	6.149	3	0.1046
AHI 3%	All	TACC3	ENSG00000013810	protein_coding	transforming acidic coiled-coil containing protein 3	4	1720490	1745013	0.0008393	AA, AsA, EA, HA	7988	3.34	0	0.517	3	0.9151
AHI 3%	All	NAA60	ENSG00000122390	protein_coding	N(alpha)-acetyltransferase 60, NatF catalytic subunit	16	3443679	3486960	0.0008462	AA, AsA, EA, HA	7988	3.337	0	1.64	3	0.6504
AHI 3%	All	POC1B	ENSG00000139323	protein_coding	POC1 centriolar protein B	12	89420881	89526263	0.0008573	AA, AsA, EA, HA	7988	3.334	0	1.185	3	0.7566
AHI 3%	All	MUC19	ENSG00000205592	processed_transcript	mucin 19, oligomeric	12	40393146	40570837	0.0008716	AA, AsA, EA, HA	7988	3.329	10.4	3.35	3	0.3408
AHI 3%	All	RNF114	ENSG00000124226	protein_coding	ring finger protein 114	20	49936177	49953793	0.0008892	AA, AsA, EA, HA	7988	3.323	0	0.56	3	0.9055
AHI 3%	All	AC008764.6	ENSG00000269399	lincRNA		19	16541746	16543031	0.0008902	AA, AsA, EA, HA	7988	3.323	36.9	4.755	3	0.1906
AHI 3%	All	OARD1	ENSG00000124596	protein_coding	O-acyl-ADP-ribose deacylase 1	6	41032895	41098735	0.0008913	AA, AsA, EA, HA	7988	3.323	47.2	5.677	3	0.1285
AHI 3%	All	PSMF1	ENSG00000125818	protein_coding	proteasome inhibitor subunit 1	20	1113080	1187970	0.0008915	AA, AsA, EA, HA	7988	3.323	0	1.659	3	0.6462
AHI 3%	All	AL050341.2	ENSG00000259943	antisense_RNA		1	40257754	40258500	0.0009101	AA, AsA, EA, HA	7988	3.317	13.4	3.465	3	0.3254
AHI 3%	All	P2RY1	ENSG00000169860	protein_coding	purinergic receptor P2Y1	3	152834751	152841357	0.000928	AA, AsA, EA, HA	7988	3.311	0	1.242	3	0.7429
AHI 3%	All	CD200	ENSG00000091972	protein_coding	CD200 molecule	3	112332350	112362808	0.0009481	AA, AsA, EA, HA	7988	3.305	0	1.142	3	0.7671
AHI 3%	All	AP001542.3	ENSG00000267480	antisense_RNA		18	12030334	12030863	0.0009572	AA, AsA, EA, HA	7988	3.303	0	1.585	3	0.6628
AHI 3%	All	HACD3	ENSG00000074696	protein_coding	3-hydroxyacyl-CoA dehydratase 3	15	65530453	65578924	0.0009634	AA, AsA, EA, HA	7988	3.301	0	1.811	3	0.6126
AHI 3%	All	TFEC	ENSG00000105967	protein_coding	transcription factor EC	7	115934323	116159932	0.0009714	AA, AsA, EA, HA	7988	3.299	30.7	4.329	3	0.228
AHI 3%	All	DLG3-AS1	ENSG00000231651	antisense_RNA	DLG3 antisense RNA 1	X	70452001	70456206	0.0009714	AA, AsA, EA, HA	7988	3.299	0	1.971	3	0.5785
AHI 3%	All	CRHR2	ENSG00000106113	protein_coding	corticotropin releasing hormone receptor 2	7	30653407	30700228	0.0009768	AA, AsA, EA, HA	7988	3.297	0	2.232	3	0.5256
AHI 3%	All	LINC00606	ENSG00000226567	lincRNA	long intergenic non-protein coding RNA 606	3	10758646	10764700	0.000979	AA, AsA, EA, HA	7988	3.296	17	3.615	3	0.3061
AHI 3%	All	TMEM222	ENSG00000186501	protein_coding	transmembrane protein 222	1	27321311	27336496	0.0009892	AA, AsA, EA, HA	7988	3.294	0	0.6	3	0.8965
AHI 3%	All	GINS4	ENSG00000147536	protein_coding	GINS complex subunit 4	8	41528924	41545043	0.0009901	AA, AsA, EA, HA	7988	3.293	0	0.823	3	0.8441
AHI 3%	All	AC010731.2	ENSG00000228577	antisense_RNA		2	206605815	206610069	0.0009963	AA, EA, HA	7759	3.292	0	0.146	2	0.9296
AHI 3%	All	LINC01671	ENSG00000225431	lincRNA	long intergenic non-protein coding RNA 1671	21	42600724	42600831	0.0009974	AA, AsA, EA, HA	7988	3.291	0	2.066	3	0.5589
AHI 3%	All	SLC13A4	ENSG00000164707	protein_coding	solute carrier family 13 member 4	7	135681240	135729594	0.001018	AA, AsA, EA, HA	7988	3.285	19.7	3.734	3	0.2917
AHI 3%	All	MESP2	ENSG00000188095	protein_coding	mesoderm posterior bHLH transcription factor 2	15	89760442	89778756	0.001032	AA, AsA, EA, HA	7988	3.282	0	2.537	3	0.4686
AHI 3%	All	FOXE3	ENSG00000186790	protein_coding	forkhead box E3	1	47415753	47418051	0.001035	AA, AsA, EA, HA	7988	3.281	0	0.184	3	0.9802
AHI 3%	All	PREX2	ENSG00000046889	protein_coding	phosphatidylinositol-3,4,5-trisphosphate dependent Rac exchange factor 2	8	67951511	68236989	0.001049	AA, AsA, EA, HA	7988	3.277	45.4	5.495	3	0.139
AHI 3%	All	SEC22A	ENSG00000121542	protein_coding	SEC22 homolog A, vesicle trafficking protein	3	123201580	123274130	0.001049	AA, AsA, EA, HA	7988	3.277	0	2.426	3	0.4887
AHI 3%	All	AC004870.3	ENSG00000229192	lincRNA		7	47000764	47053682	0.001065	AA, AsA, EA, HA	7988	3.273	0	1.579	3	0.6642
AHI 3%	All	FKBP5	ENSG00000096060	protein_coding	FK506 binding protein 5	6	35573585	35729172	0.001066	AA, AsA, EA, HA	7988	3.272	34.3	4.567	3	0.2064
AHI 3%	All	TCF19	ENSG00000137310	protein_coding	transcription factor 19	6	31157607	31166995	0.001073	AA, AsA, EA, HA	7988	3.271	0	0.493	3	0.9204
AHI 3%	All	MAP3K8	ENSG00000107968	protein_coding	mitogen-activated protein kinase kinase kinase 8	10	30433291	30461555	0.001095	AA, AsA, EA, HA	7988	3.265	0	1.503	3	0.6816
AHI 3%	All	SPDEF	ENSG00000124664	protein_coding	SAM pointed domain containing ETS transcription factor	6	34536803	34556434	0.001099	AA, AsA, EA, HA	7988	3.264	60.1	7.526	3	0.05689
AHI 3%	All	C19orf44	ENSG00000105072	protein_coding	chromosome 19 open reading frame 44	19	16495745	16521653	0.001104	AA, AsA, EA, HA	7988	3.263	0	0.697	3	0.874
AHI 3%	All	ATF1	ENSG00000123268	protein_coding	activating transcription factor 1	12	50763143	50821008	0.001104	AA, AsA, EA, HA	7988	3.263	50.7	6.083	3	0.1076
AHI 3%	All	ZMPSTE24	ENSG00000084073	protein_coding	zinc metallopeptidase STE24	1	40257754	40294188	0.00111	AA, AsA, EA, HA	7988	3.261	0	2.769	3	0.4287
AHI 3%	All	RFXANK	ENSG00000064490	protein_coding	regulatory factor X associated ankyrin containing protein	19	19191783	19202862	0.001118	AA, AsA, EA, HA	7988	3.259	0	1.807	3	0.6134
AHI 3%	All	PKD2L1	ENSG00000107593	protein_coding	polycystin 2 like 1, transient receptor potential cation channel	10	100288434	100330467	0.001129	AA, AsA, EA, HA	7988	3.256	12.2	3.417	3	0.3317
AHI 3%	All	PPP3CC	ENSG00000120910	protein_coding	protein phosphatase 3 catalytic subunit gamma	8	22440536	22541140	0.001131	AA, AsA, EA, HA	7988	3.256	0	0.882	3	0.8297
AHI 3%	All	RASL10A	ENSG00000100276	protein_coding	RAS like family 10 member A	22	29311935	29319654	0.001135	AA, AsA, EA, HA	7988	3.255	38.6	4.883	3	0.1806
AHI 3%	All	LINC01738	ENSG00000227947	lincRNA	long intergenic non-protein coding RNA 1738	1	47687527	47703489	0.001139	AA, EA, HA	7759	3.254	9.7	2.215	2	0.3304
AHI 3%	All	SMARCA4	ENSG00000127616	protein_coding	SWI/SNF related, matrix associated, actin dependent regulator of chromatin, subfamily a, member 4	19	10928763	11065205	0.001141	AA, AsA, EA, HA	7988	3.253	0	2.653	3	0.4482
AHI 3%	All	CD40	ENSG00000101017	protein_coding	CD40 molecule	20	46117571	46130753	0.001146	AA, AsA, EA, HA	7988	3.252	0	1.042	3	0.7911
AHI 3%	All	TCF23	ENSG00000163792	protein_coding	transcription factor 23	2	27148705	27154810	0.001158	AA, AsA, EA, HA	7988	3.249	26.5	4.084	3	0.2526
AHI 3%	All	RAB4A	ENSG00000168118	protein_coding	RAB4A, member RAS oncogene family	1	229270676	229305495	0.00119	AA, AsA, EA, HA	7988	3.241	0	1.764	3	0.6229
AHI 3%	All	AC012377.1	ENSG00000246863	lincRNA		15	39920045	39926879	0.001192	AA, AsA, EA, HA	7988	3.241	0	0.252	3	0.9687
AHI 3%	All	AP005329.2	ENSG00000265399	antisense_RNA		18	3191955	3248018	0.001195	AA, AsA, EA, HA	7988	3.24	42.6	5.226	3	0.156
AHI 3%	All	LIMA1	ENSG00000050405	protein_coding	LIM domain and actin binding 1	12	50175452	50283759	0.001197	AA, AsA, EA, HA	7988	3.24	0	1.828	3	0.609
AHI 3%	All	LCNL1	ENSG00000214402	protein_coding	lipocalin like 1	9	136981576	136986291	0.001206	AA, AsA, EA, HA	7988	3.237	32.5	4.444	3	0.2173
AHI 3%	All	TMEM260	ENSG00000070269	protein_coding	transmembrane protein 260	14	56488558	56651220	0.001214	AA, AsA, EA, HA	7988	3.236	15.6	3.553	3	0.314
AHI 3%	All	SDC4	ENSG00000124145	protein_coding	syndecan 4	20	45325290	45348761	0.001215	AA, AsA, EA, HA	7988	3.235	45.7	5.522	3	0.1373
AHI 3%	All	AC008667.3	ENSG00000251387	lincRNA		5	139774401	139775800	0.001218	AA, AsA, EA, HA	7988	3.235	0	1.594	3	0.6608
AHI 3%	All	FUS	ENSG00000089280	protein_coding	FUS RNA binding protein	16	31179442	31191585	0.00122	AA, AsA, EA, HA	7988	3.234	0	1.163	3	0.7618
AHI 3%	All	TBC1D4	ENSG00000136111	protein_coding	TBC1 domain family member 4	13	75284620	75482751	0.001222	AA, AsA, EA, HA	7988	3.234	0	2.488	3	0.4775
AHI 3%	All	LINC01579	ENSG00000258754	lincRNA	long intergenic non-protein coding RNA 1579	15	93720071	94070665	0.001233	AA, AsA, EA, HA	7988	3.231	0	0.264	3	0.9666
AHI 3%	All	MYL12B	ENSG00000118680	protein_coding	myosin light chain 12B	18	3261141	3278490	0.001234	AA, AsA, EA, HA	7988	3.231	58.9	7.304	3	0.06283
AHI 3%	All	AC008906.2	ENSG00000272109	antisense_RNA		5	96803393	96803769	0.001237	EA, HA	7759	3.23	48.4	3.874	2	0.1441
AHI 3%	All	ASIC1	ENSG00000110881	protein_coding	acid sensing ion channel subunit 1	12	50056551	50084607	0.001242	AA, AsA, EA, HA	7988	3.229	0	0.588	3	0.8992
AHI 3%	All	AC009113.1	ENSG00000259877	antisense_RNA		16	89217224	89217601	0.001247	AA, AsA, EA, HA	7988	3.228	0	1.503	3	0.6815
AHI 3%	All	BTBD16	ENSG00000138152	protein_coding	BTB domain containing 16	10	122271515	122338084	0.001248	AA, EA, HA	7759	3.228	0	0.483	2	0.7854
AHI 3%	All	CCSAP	ENSG00000154429	protein_coding	centriole, cilia and spindle associated protein	1	229321011	229343530	0.001263	AA, EA, HA	7988	3.224	0	0.455	3	0.9287
AHI 3%	All	MYL12A	ENSG00000101608	protein_coding	myosin light chain 12A	18	3247173	3256076	0.001268	AA, AsA, EA, HA	7988	3.223	33.1	4.485	3	0.2136
AHI 3%	All	CAPRIN1	ENSG00000135387	protein_coding	cell cycle associated protein 1	11	34050720	34102072	0.001268	AA, AsA, EA, HA	7988	3.223	34.6	4.584	3	0.2049
AHI 3%	All	TSTD2	ENSG00000136925	protein_coding	thiosulfate sulfurtransferase like domain containing 2	9	97599630	97634572	0.001271	AA, AsA, EA, HA	7988	3.222	0	2.625	3	0.4531
AHI 3%	All	SARS	ENSG00000031698	protein_coding	seryl-tRNA synthetase	1	109212954	109238745	0.001277	AA, AsA, EA, HA	7988	3.221	0	0.768	3	0.8571
AHI 3%	All	BLVRB	ENSG00000090013	protein_coding	biliverdin reductase B	19	40447804	40466741	0.001279	AA, AsA, EA, HA	7988	3.221	28.7	4.207	3	0.24
AHI 3%	All	AC067863.2	ENSG00000259555	antisense_RNA		15	78625173	78629037	0.001287	AA, AsA, EA, HA	7988	3.219	0	1.622	3	0.6544
AHI 3%	All	WAPL	ENSG00000062650	protein_coding	WAPL cohesin release factor	10	86435257	86522570	0.001288	AA, AsA, EA, HA	7988	3.219	70.9	10.296	3	0.01621
AHI 3%	All	LGALS3	ENSG00000131981	protein_coding	galectin 3	14	55124107	55145393	0.001289	AA, AsA, EA, HA	7988	3.218	0	0.574	3	0.9023
AHI 3%	All	HPGDS	ENSG00000163106	protein_coding	hematopoietic prostaglandin D synthase	4	94298537	94343028	0.001295	AA, AsA, EA, HA	7988	3.217	1.2	3.037	3	0.386
AHI 3%	All	NDFIP2-AS1	ENSG00000232132	antisense_RNA	NDFIP2 antisense RNA 1	13	79480706	79481870	0.001299	AA, AsA, EA, HA	7988	3.216	11	3.37	3	0.338
AHI 3%	All	BUD31	ENSG00000106245	protein_coding	BUD31 homolog	7	99407933	99419598	0.001313	AA, AsA, EA, HA	7988	3.213	48.4	5.816	3	0.1209
AHI 3%	All	IL17C	ENSG00000124391	protein_coding	interleukin 17C	16	88638635	88640071	0.001329	AA, AsA, EA, HA	7988	3.21	0	1.013	3	0.7981
AHI 3%	All	FOXB1	ENSG00000171956	protein_coding	forkhead box B1	15	60003820	60057508	0.00134	AA, AsA, EA, HA	7988	3.207	0	2.028	3	0.5666
AHI 3%	All	TRIM7	ENSG00000146054	protein_coding	tripartite motif containing 7	5	181193946	181206210	0.001341	AA, AsA, EA, HA	7988	3.207	0	1.588	3	0.6622
AHI 3%	All	AC092295.2	ENSG00000267309	antisense_RNA		19	36488905	36489909	0.001345	AA, AsA, EA, HA	7988	3.206	54.2	6.555	3	0.08752
AHI 3%	All	TOB1-AS1	ENSG00000229980	processed_transcript	TOB1 antisense RNA 1	17	50865681	50910734	0.001354	AA, AsA, EA, HA	7988	3.204	0	1.245	3	0.7422
AHI 3%	All	EXD2	ENSG00000081177	protein_coding	exonuclease 3'-5' domain containing 2	14	69190745	69242348	0.001355	AA, AsA, EA, HA	7988	3.204	34.5	4.581	3	0.2052
AHI 3%	All	NECAB3	ENSG00000125967	protein_coding	N-terminal EF-hand calcium binding protein 3	20	33657145	33675457	0.001358	AA, AsA, EA, HA	7988	3.203	0	0.301	3	0.9599
AHI 3%	All	LINC01818	ENSG00000230645	lincRNA	long intergenic non-protein coding RNA 1818	2	150174866	150299630	0.001373	AA, EA, HA	7759	3.2	15.1	2.357	2	0.3078
AHI 3%	All	TNFSF13	ENSG00000161955	protein_coding	TNF superfamily member 13	17	7557306	7562605	0.001383	AA, AsA, EA, HA	7988	3.198	0	0.041	3	0.9978
AHI 3%	All	LINC01843	ENSG00000251169	lincRNA	long intergenic non-protein coding RNA 1843	5	134509389	134509726	0.001398	AA, HA	4513	3.195	0	0.01	1	0.9198
AHI 3%	All	DNASE1L2	ENSG00000167968	protein_coding	deoxyribonuclease 1 like 2	16	2234856	2238417	0.001399	AA, AsA, EA, HA	7988	3.195	13.6	3.471	3	0.3246
AHI 3%	All	LINC-PINT	ENSG00000231721	antisense_RNA	long intergenic non-protein coding RNA, p53 induced transcript	7	130941106	131110275	0.001427	AA, AsA, EA, HA	7988	3.189	0	2.913	3	0.4052
AHI 3%	All	STARD8	ENSG00000130052	protein_coding	StAR related lipid transfer domain containing 8	X	68647535	68724346	0.001434	AA, AsA, EA, HA	7988	3.188	44.9	5.446	3	0.1419
AHI 3%	All	SLCO2A1	ENSG00000174640	protein_coding	solute carrier organic anion transporter family member 2A1	3	133934616	134030072	0.001435	AA, AsA, EA, HA	7988	3.188	0	0.505	3	0.9177
AHI 3%	All	TRAK2	ENSG00000115993	protein_coding	trafficking kinesin protein 2	2	201377187	201452555	0.001438	AA, AsA, EA, HA	7988	3.187	0	0.834	3	0.8413
AHI 3%	All	SNX20	ENSG00000167208	protein_coding	sorting nexin 20	16	50668013	50681367	0.00145	AA, AsA, EA, HA	7988	3.184	0	0.76	3	0.8591
AHI 3%	All	CIC	ENSG00000079432	protein_coding	capicua transcriptional repressor	19	42267944	42295795	0.001457	AA, AsA, EA, HA	7988	3.183	0	0.499	3	0.919
AHI 3%	All	CCDC136	ENSG00000128596	protein_coding	coiled-coil domain containing 136	7	128790491	128822143	0.001463	AA, AsA, EA, HA	7988	3.182	57.6	7.074	3	0.06956
AHI 3%	All	FER1L6-AS2	ENSG00000253868	antisense_RNA	FER1L6 antisense RNA 2	8	124045765	124170066	0.001463	AA, AsA, EA, HA	7988	3.182	0	2.135	3	0.5448
AHI 3%	All	PP14571	ENSG00000218416	processed_transcript	uncharacterized LOC100130449	2	240449925	240457472	0.001472	AA, AsA, EA, HA	7988	3.18	0	0.175	3	0.9815
AHI 3%	All	TTLL2	ENSG00000120440	protein_coding	tubulin tyrosine ligase like 2	6	167325085	167359364	0.001496	AA, AsA, EA, HA	7988	3.175	0	0.736	3	0.8647
AHI 3%	All	FAM234A	ENSG00000167930	protein_coding	family with sequence similarity 234 member A	16	234364	269591	0.001511	AA, AsA, EA, HA	7988	3.173	0	0.976	3	0.8069
AHI 3%	All	NDFIP2	ENSG00000102471	protein_coding	Nedd4 family interacting protein 2	13	79480706	79556070	0.001517	AA, AsA, EA, HA	7988	3.171	0	1.095	3	0.7782
AHI 3%	All	LINC02131	ENSG00000261154	lincRNA	long intergenic non-protein coding RNA 2131	16	77590910	77604309	0.00152	AsA, EA, HA	6271	3.171	0	0.3	2	0.8609
AHI 3%	All	AC024084.1	ENSG00000230649	lincRNA		7	136025065	136075025	0.001562	AA, AsA, EA, HA	7988	3.163	0	0.207	3	0.9765
AHI 3%	All	GRK4	ENSG00000125388	protein_coding	G protein-coupled receptor kinase 4	4	2962652	3041369	0.001563	AA, AsA, EA, HA	7988	3.163	0	1.562	3	0.668
AHI 3%	All	PHF21A	ENSG00000135365	protein_coding	PHD finger protein 21A	11	45928331	46122166	0.001566	AA, AsA, EA, HA	7988	3.162	0	1.878	3	0.5981
AHI 3%	All	PPP3CB-AS1	ENSG00000221817	processed_transcript	PPP3CB antisense RNA 1 (head to head)	10	73495344	73519900	0.001575	AA, AsA, EA, HA	7988	3.161	66.5	8.952	3	0.02994
AHI 3%	All	PRAC2	ENSG00000229637	protein_coding	prostate cancer susceptibility candidate 2	17	48718705	48725752	0.001585	AA, AsA, EA, HA	7988	3.159	0	0.429	3	0.9343
AHI 3%	All	SLCO4A1-AS1	ENSG00000232803	antisense_RNA	SLCO4A1 antisense RNA 1	20	62664983	62666583	0.001592	AA, EA, HA	7759	3.157	25.5	2.686	2	0.2611
AHI 3%	All	GABRA4	ENSG00000109158	protein_coding	gamma-aminobutyric acid type A receptor alpha4 subunit	4	46927408	46994059	0.001595	AA, AsA, EA, HA	7988	3.157	0	1.487	3	0.6852
AHI 3%	All	PEX14	ENSG00000142655	protein_coding	peroxisomal biogenesis factor 14	1	10471964	10631023	0.001597	AA, AsA, EA, HA	7988	3.156	0	2.54	3	0.4682
AHI 3%	All	BTBD7	ENSG00000011114	protein_coding	BTB domain containing 7	14	93237583	93333324	0.001599	AA, AsA, EA, HA	7988	3.156	10.4	3.346	3	0.3412
AHI 3%	All	COL6A5	ENSG00000172752	protein_coding	collagen type VI alpha 5 chain	3	130345511	130484056	0.001621	AA, AsA, EA, HA	7988	3.152	1.4	3.043	3	0.3851
AHI 3%	All	TRPC4AP	ENSG00000100991	protein_coding	transient receptor potential cation channel subfamily C member 4 associated protein	20	35001428	35412037	0.00163	AA, AsA, EA, HA	7988	3.15	0	0.953	3	0.8126
AHI 3%	All	FAAP24	ENSG00000131944	protein_coding	Fanconi anemia core complex associated protein 24	19	32971531	32978806	0.00164	AA, AsA, EA, HA	7988	3.149	0	2.151	3	0.5418
AHI 3%	All	MYDGF	ENSG00000074842	protein_coding	myeloid derived growth factor	19	4641379	4671270	0.001644	AA, AsA, EA, HA	7988	3.148	0	0.377	3	0.945
AHI 3%	All	BTBD19	ENSG00000222009	protein_coding	BTB domain containing 19	1	44807637	44813928	0.001655	AA, AsA, EA, HA	7988	3.146	0	2.055	3	0.5611
AHI 3%	All	WDR43	ENSG00000163811	protein_coding	WD repeat domain 43	2	28893644	28948265	0.001661	AA, AsA, EA, HA	7988	3.145	12.7	3.436	3	0.3292
AHI 3%	All	PRCP	ENSG00000137509	protein_coding	prolylcarboxypeptidase	11	82823564	82971139	0.001665	AA, AsA, EA, HA	7988	3.144	0	2.608	3	0.4561
AHI 3%	All	SLC38A10	ENSG00000157637	protein_coding	solute carrier family 38 member 10	17	81245405	81295710	0.001676	AA, AsA, EA, HA	7988	3.142	0	2.19	3	0.5338
AHI 3%	All	PGK1	ENSG00000102144	protein_coding	phosphoglycerate kinase 1	X	78071614	78125384	0.001678	AA, AsA, EA, HA	7988	3.142	24.6	3.979	3	0.2637
AHI 3%	All	AC009148.1	ENSG00000260495	antisense_RNA		16	81310248	81310489	0.001681	AA, EA, HA	7759	3.142	0	0.032	2	0.9841
AHI 3%	All	SHROOM4	ENSG00000158352	protein_coding	shroom family member 4	X	50596698	50814979	0.001689	AA, AsA, EA, HA	7988	3.14	0	2.215	3	0.529
AHI 3%	All	AL033527.2	ENSG00000236546	antisense_RNA		1	39896970	39899708	0.00169	AA, AsA, EA, HA	7988	3.14	0	0.971	3	0.8083
AHI 3%	All	ITPKA	ENSG00000137825	protein_coding	inositol-trisphosphate 3-kinase A	15	41492831	41504531	0.001698	AA, AsA, EA, HA	7988	3.139	48.3	5.797	3	0.1219
AHI 3%	All	TYK2	ENSG00000105397	protein_coding	tyrosine kinase 2	19	10350535	10381171	0.001746	AA, AsA, EA, HA	7988	3.13	67.4	9.191	3	0.02686
AHI 3%	All	AL365205.1	ENSG00000124593	protein_coding		6	41779898	41789795	0.001747	AA, AsA, EA, HA	7988	3.13	0	1.41	3	0.7031
AHI 3%	All	KANTR	ENSG00000232593	protein_coding	KDM5C adjacent transcript	X	53093152	53171799	0.001755	AA, AsA, EA, HA	7988	3.129	0	1.937	3	0.5855
AHI 3%	All	CRY2	ENSG00000121671	protein_coding	cryptochrome circadian clock 2	11	45846942	45883154	0.001756	AA, AsA, EA, HA	7988	3.129	0	0.378	3	0.9448
AHI 3%	All	AC007785.3	ENSG00000268401	lincRNA		19	46028881	46029319	0.001762	AA, EA, HA	7759	3.128	24.8	2.658	2	0.2648
AHI 3%	All	CMTR1	ENSG00000137200	protein_coding	cap methyltransferase 1	6	37433064	37483296	0.001777	AA, AsA, EA, HA	7988	3.125	23.3	3.91	3	0.2714
AHI 3%	All	CALR3	ENSG00000269058	protein_coding	calreticulin 3	19	16479058	16497074	0.001778	AA, AsA, EA, HA	7988	3.125	0	0.491	3	0.9209
AHI 3%	All	RIOK1	ENSG00000124784	protein_coding	RIO kinase 1	6	7389213	7417434	0.001797	AA, AsA, EA, HA	7988	3.122	0	2.925	3	0.4034
AHI 3%	All	PTK2	ENSG00000169398	protein_coding	protein tyrosine kinase 2	8	140658384	141003000	0.001798	AA, AsA, EA, HA	7988	3.122	0	1.696	3	0.6379
AHI 3%	All	MIER2	ENSG00000105556	protein_coding	MIER family member 2	19	305587	345401	0.001801	AA, AsA, EA, HA	7988	3.121	0	2.772	3	0.4281
AHI 3%	All	ATP5E	ENSG00000124172	protein_coding	ATP synthase, H+ transporting, mitochondrial F1 complex, epsilon subunit	20	59024468	59032788	0.001803	AA, AsA, EA, HA	7988	3.121	0	2.338	3	0.5052
AHI 3%	All	KCNIP1	ENSG00000182132	protein_coding	potassium voltage-gated channel interacting protein 1	5	170353364	170736631	0.001806	AA, AsA, EA, HA	7988	3.12	54.3	6.571	3	0.08691
AHI 3%	All	SNRNP40	ENSG00000060688	protein_coding	small nuclear ribonucleoprotein U5 subunit 40	1	31259644	31297780	0.001841	AA, AsA, EA, HA	7988	3.115	0	2.965	3	0.397
AHI 3%	All	CFAP70	ENSG00000156042	protein_coding	cilia and flagella associated protein 70	10	73252766	73358814	0.001844	AA, EA, HA	7759	3.114	33.4	3.003	2	0.2227
AHI 3%	All	NPIPB11	ENSG00000254206	protein_coding	nuclear pore complex interacting protein family member B11	16	29381480	29403838	0.001845	AA, EA, HA	7759	3.114	0	1.437	2	0.4874
AHI 3%	All	TM4SF5	ENSG00000142484	protein_coding	transmembrane 4 L six family member 5	17	4771778	4783888	0.001852	AA, AsA, EA, HA	7988	3.113	0	2.847	3	0.4158
AHI 3%	All	BTK	ENSG00000010671	protein_coding	Bruton tyrosine kinase	X	101348463	101391786	0.00186	AA, AsA, EA, HA	7988	3.112	0	0.236	3	0.9716
AHI 3%	All	AL008729.1	ENSG00000215022	antisense_RNA		6	13266538	13294906	0.00186	AA, AsA, EA, HA	7988	3.112	0	1.1	3	0.7771
AHI 3%	All	NUP214	ENSG00000126883	protein_coding	nucleoporin 214	9	131124636	131235667	0.001891	AA, AsA, EA, HA	7988	3.107	16.9	3.609	3	0.3069
AHI 3%	All	ATP4A	ENSG00000105675	protein_coding	ATPase H+/K+ transporting alpha subunit	19	35550646	35563762	0.0019	AA, AsA, EA, HA	7988	3.105	27	4.107	3	0.2502
AHI 3%	All	USP27X-AS1	ENSG00000234390	lincRNA	USP27X antisense RNA 1 (head to head)	X	49879175	49879541	0.001923	AA, AsA, EA, HA	7988	3.102	0	0.149	3	0.9854
AHI 3%	All	WNT7A	ENSG00000154764	protein_coding	Wnt family member 7A	3	13816255	13880956	0.00193	AA, AsA, EA, HA	7988	3.101	0	0.939	3	0.816
AHI 3%	All	STAC3	ENSG00000185482	protein_coding	SH3 and cysteine rich domain 3	12	57242455	57251239	0.001937	AA, AsA, EA, HA	7988	3.1	0	1.261	3	0.7384
AHI 3%	All	CPN2	ENSG00000178772	protein_coding	carboxypeptidase N subunit 2	3	194341058	194351445	0.001941	AA, AsA, EA, HA	7988	3.099	0	0.858	3	0.8356
AHI 3%	All	BANP	ENSG00000172530	protein_coding	BTG3 associated nuclear protein	16	87950321	88077314	0.001962	AA, AsA, EA, HA	7988	3.096	0	0.685	3	0.8767
AHI 3%	All	IFT57	ENSG00000114446	protein_coding	intraflagellar transport 57	3	108162481	108222475	0.001965	AA, AsA, EA, HA	7988	3.095	0	0.066	3	0.9956
AHI 3%	All	MAST2	ENSG00000086015	protein_coding	microtubule associated serine/threonine kinase 2	1	45788432	46037074	0.00199	AA, AsA, EA, HA	7988	3.092	0	0.334	3	0.9536
AHI 3%	All	CAPRIN2	ENSG00000110888	protein_coding	caprin family member 2	12	30709555	30823351	0.002015	AA, AsA, EA, HA	7988	3.088	0	2.919	3	0.4042
AHI 3%	All	AL162394.1	ENSG00000234860	lincRNA		9	99531348	99531576	0.002015	AA, AsA, EA, HA	7988	3.088	0	0.331	3	0.954
AHI 3%	All	RGS2	ENSG00000116741	protein_coding	regulator of G protein signaling 2	1	192808393	192812204	0.002059	AA, AsA, EA, HA	7988	3.082	12.4	3.425	3	0.3307
AHI 3%	All	NEXN	ENSG00000162614	protein_coding	nexilin F-actin binding protein	1	77888484	77944625	0.002066	AA, AsA, EA, HA	7988	3.081	0	2.876	3	0.4112
AHI 3%	All	AC099489.1	ENSG00000188897	protein_coding		16	11360250	11523592	0.002071	AA, AsA, EA, HA	7988	3.08	0	0.917	3	0.8213
AHI 3%	All	MANSC4	ENSG00000205693	protein_coding	MANSC domain containing 4	12	27762804	27771549	0.00208	AA, AsA, EA	5192	3.079	0	0.64	2	0.7261
AHI 3%	All	SPN	ENSG00000197471	protein_coding	sialophorin	16	29663155	29670496	0.00208	AA, AsA, EA, HA	7988	3.079	0	0.056	3	0.9965
AHI 3%	All	ORAI3	ENSG00000175938	protein_coding	ORAI calcium release-activated calcium modulator 3	16	30948066	30957460	0.002092	AA, AsA, EA, HA	7988	3.077	0	2.402	3	0.4934
AHI 3%	All	CLK4	ENSG00000113240	protein_coding	CDC like kinase 4	5	178602688	178630965	0.002101	AA, AsA, EA, HA	7988	3.076	0	0.987	3	0.8044
AHI 3%	All	FRS3	ENSG00000137218	protein_coding	fibroblast growth factor receptor substrate 3	6	41770618	41787620	0.002106	AA, AsA, EA, HA	7988	3.075	0	2.349	3	0.5031
AHI 3%	All	AC104758.5	ENSG00000261403	lincRNA		15	77959509	77959582	0.002119	AA, AsA, EA, HA	7988	3.073	0	2.603	3	0.457
AHI 3%	All	XCL1	ENSG00000143184	protein_coding	X-C motif chemokine ligand 1	1	168576398	168582736	0.002121	AA, EA, HA	7759	3.073	0	0.604	2	0.7394
AHI 3%	All	GMIP	ENSG00000089639	protein_coding	GEM interacting protein	19	19628849	19643923	0.002129	AA, AsA, EA, HA	7988	3.072	0	0.426	3	0.9347
AHI 3%	All	GADL1	ENSG00000144644	protein_coding	glutamate decarboxylase like 1	3	30726200	30895509	0.002132	AA, AsA, EA, HA	7988	3.071	0	1.147	3	0.7657
AHI 3%	All	P4HA3	ENSG00000149380	protein_coding	prolyl 4-hydroxylase subunit alpha 3	11	74235895	74312079	0.002144	AA, AsA, EA, HA	7988	3.07	0	1.261	3	0.7384
AHI 3%	All	PHF13	ENSG00000116273	protein_coding	PHD finger protein 13	1	6612688	6625032	0.002154	AA, AsA, EA, HA	7988	3.068	0	1.196	3	0.7541
AHI 3%	All	CENPW	ENSG00000203760	protein_coding	centromere protein W	6	125986496	126348875	0.002186	AA, AsA, EA, HA	7988	3.064	0	2.639	3	0.4508
AHI 3%	All	VSTM1	ENSG00000189068	protein_coding	V-set and transmembrane domain containing 1	19	54040831	54063962	0.002188	AA, AsA, EA, HA	7988	3.063	0	2.485	3	0.478
AHI 3%	All	PPP1R3F	ENSG00000049769	protein_coding	protein phosphatase 1 regulatory subunit 3F	X	49269152	49301438	0.002191	AA, AsA, EA, HA	7988	3.063	0	2.895	3	0.408
AHI 3%	All	HBP1	ENSG00000105856	protein_coding	HMG-box transcription factor 1	7	107168366	107203509	0.002192	AA, AsA, EA, HA	7988	3.063	4.2	3.131	3	0.3718
AHI 3%	All	CARMIL2	ENSG00000159753	protein_coding	capping protein regulator and myosin 1 linker 2	16	67644659	67657321	0.002196	AA, AsA, EA, HA	7988	3.062	48.2	5.794	3	0.1221
AHI 3%	All	CEBPG	ENSG00000153879	protein_coding	CCAAT/enhancer binding protein gamma	19	33372332	33382700	0.002201	AA, AsA, EA, HA	7988	3.062	38.5	4.876	3	0.1811
AHI 3%	All	RASD1	ENSG00000108551	protein_coding	ras related dexamethasone induced 1	17	17494445	17496770	0.002203	AA, AsA, EA, HA	7988	3.061	0	0.789	3	0.8521
AHI 3%	All	AC008443.6	ENSG00000250900	antisense_RNA		5	181195071	181203649	0.002207	AA, AsA, EA, HA	7988	3.061	0	1.609	3	0.6574
AHI 3%	All	CATSPER4	ENSG00000188782	protein_coding	cation channel sperm associated 4	1	26189563	26203821	0.002212	AA, AsA, EA, HA	7988	3.06	0	0.376	3	0.9451
AHI 3%	All	SENP3	ENSG00000161956	protein_coding	SUMO1/sentrin/SMT3 specific peptidase 3	17	7560994	7572961	0.002218	AA, AsA, EA, HA	7988	3.059	0	0.075	3	0.9947
AHI 3%	All	ZNF234	ENSG00000263002	protein_coding	zinc finger protein 234	19	44141493	44158124	0.002228	AA, AsA, EA, HA	7988	3.058	0	1.356	3	0.7159
AHI 3%	All	CCR4	ENSG00000183813	protein_coding	C-C motif chemokine receptor 4	3	32951461	32956354	0.002235	AA, AsA, EA, HA	7988	3.057	1.9	3.058	3	0.3828
AHI 3%	All	SIRT6	ENSG00000077463	protein_coding	sirtuin 6	19	4173112	4182871	0.002239	AA, AsA, EA, HA	7988	3.057	0	0.096	3	0.9923
AHI 3%	All	C8orf34-AS1	ENSG00000248801	antisense_RNA	C8orf34 antisense RNA 1	8	68304767	68332479	0.002243	AA, AsA, EA, HA	7988	3.056	0	1.9	3	0.5933
AHI 3%	All	PIGL	ENSG00000108474	protein_coding	phosphatidylinositol glycan anchor biosynthesis class L	17	16216191	16352791	0.002245	AA, AsA, EA, HA	7988	3.056	0	2.075	3	0.557
AHI 3%	All	CNNM3	ENSG00000168763	protein_coding	cyclin and CBS domain divalent metal cation transport mediator 3	2	96815541	96833360	0.002251	AA, AsA, EA, HA	7988	3.055	0	1.64	3	0.6504
AHI 3%	All	P3H3	ENSG00000110811	protein_coding	prolyl 3-hydroxylase 3	12	6827410	6840622	0.002279	AA, AsA, EA, HA	7988	3.051	0	1.391	3	0.7077
AHI 3%	All	ZNF597	ENSG00000167981	protein_coding	zinc finger protein 597	16	3436102	3443841	0.002297	AA, EA, HA	7759	3.049	13.9	2.322	2	0.3131
AHI 3%	All	PITX2	ENSG00000164093	protein_coding	paired like homeodomain 2	4	110616552	110642120	0.002306	AA, AsA, EA, HA	7988	3.048	0	1.904	3	0.5926
AHI 3%	All	CHERP	ENSG00000085872	protein_coding	calcium homeostasis endoplasmic reticulum protein	19	16516889	16543031	0.002321	AA, AsA, EA, HA	7988	3.046	33.6	4.516	3	0.2109
AHI 3%	All	PSTPIP1	ENSG00000140368	protein_coding	proline-serine-threonine phosphatase interacting protein 1	15	76993397	77037338	0.002323	AA, AsA, EA, HA	7988	3.045	0	2.491	3	0.4768
AHI 3%	All	PIN4	ENSG00000102309	protein_coding	peptidylprolyl cis/trans isomerase, NIMA-interacting 4	X	72181402	72302513	0.002325	AA, AsA, EA, HA	7988	3.045	29.1	4.234	3	0.2373
AHI 3%	All	IGF2R	ENSG00000197081	protein_coding	insulin like growth factor 2 receptor	6	159968648	160112052	0.002326	AA, AsA, EA, HA	7988	3.045	21.4	3.815	3	0.2821
AHI 3%	All	FUT9	ENSG00000172461	protein_coding	fucosyltransferase 9	6	96015464	96215610	0.002327	AA, AsA, EA, HA	7988	3.045	0	0.783	3	0.8536
AHI 3%	All	AC107081.2	ENSG00000236498	antisense_RNA		2	61868517	61884638	0.002352	AA, AsA, EA, HA	7988	3.042	51	6.124	3	0.1057
AHI 3%	All	NKX6-2	ENSG00000148826	protein_coding	NK6 homeobox 2	10	132783183	132787051	0.002361	AA, AsA, EA, HA	7988	3.041	0	0.446	3	0.9306
AHI 3%	All	ADH1A	ENSG00000187758	protein_coding	alcohol dehydrogenase 1A (class I), alpha polypeptide	4	99276641	99314077	0.002362	AA, EA, HA	7759	3.04	0	0.331	2	0.8476
AHI 3%	All	PAX7	ENSG00000009709	protein_coding	paired box 7	1	18630331	18748739	0.002364	AA, AsA, EA, HA	7988	3.04	0	0.507	3	0.9174
AHI 3%	All	TOB1	ENSG00000141232	protein_coding	transducer of ERBB2, 1	17	50861235	50867959	0.002367	AA, AsA, EA, HA	7988	3.04	28.6	4.202	3	0.2405
AHI 3%	All	CRYL1	ENSG00000165475	protein_coding	crystallin lambda 1	13	20403670	20526283	0.002377	AA, AsA, EA, HA	7988	3.039	0	2.337	3	0.5055
AHI 3%	All	FBXO7	ENSG00000100225	protein_coding	F-box protein 7	22	32474642	32499699	0.00239	AA, AsA, EA, HA	7988	3.037	0	2.206	3	0.5308
AHI 3%	All	TEX36	ENSG00000175018	protein_coding	testis expressed 36	10	125576801	125683147	0.002416	AA, AsA, EA, HA	7988	3.034	0	0.216	3	0.975
AHI 3%	All	MZT2A	ENSG00000173272	protein_coding	mitotic spindle organizing protein 2A	2	131465033	131492385	0.002429	AA, AsA, EA, HA	7988	3.032	58	7.146	3	0.0674
AHI 3%	All	AL353150.1	ENSG00000224945	sense_intronic		9	89088938	89109047	0.002431	AA, EA, HA	7759	3.032	8.4	2.184	2	0.3355
AHI 3%	All	SH3BGRL	ENSG00000131171	protein_coding	SH3 domain binding glutamate rich protein like	X	80810132	81297219	0.002475	AA, AsA, EA, HA	7988	3.026	43.8	5.343	3	0.1484
AHI 3%	All	CALML4	ENSG00000129007	protein_coding	calmodulin like 4	15	68189711	68206055	0.002481	AA, AsA, EA, HA	7988	3.026	0	1.338	3	0.7201
AHI 3%	All	TRGC2	ENSG00000227191	TR_C_gene	T-cell receptor gamma constant 2	7	38240036	38249567	0.002487	AA, EA, HA	7759	3.025	0	1.675	2	0.4328
AHI 3%	All	LINC01004	ENSG00000228393	antisense_RNA	long intergenic non-protein coding RNA 1004	7	104968415	105014006	0.00249	AA, AsA, EA, HA	7988	3.025	0	0.536	3	0.911
AHI 3%	All	LDHD	ENSG00000166816	protein_coding	lactate dehydrogenase D	16	75112360	75116716	0.00249	AA, AsA, EA, HA	7988	3.025	56.5	6.899	3	0.07518
AHI 3%	All	BANF2	ENSG00000125888	protein_coding	barrier to autointegration factor 2	20	17693618	17735810	0.0025	AA, AsA, EA, HA	7988	3.023	60	7.505	3	0.05744
AHI 3%	All	ZNF800	ENSG00000048405	protein_coding	zinc finger protein 800	7	127348006	127431103	0.002509	AA, AsA, EA, HA	7988	3.022	49.1	5.894	3	0.1169
AHI 3%	All	ASXL3	ENSG00000141431	protein_coding	additional sex combs like 3, transcriptional regulator	18	33577702	33751806	0.002512	AA, AsA, EA, HA	7988	3.022	0	2.982	3	0.3944
AHI 3%	All	IBA57	ENSG00000181873	protein_coding	IBA57 homolog, iron-sulfur cluster assembly	1	228165362	228180813	0.002514	AA, AsA, EA, HA	7988	3.022	0	2.651	3	0.4487
AHI 3%	All	APOBEC3A	ENSG00000128383	protein_coding	apolipoprotein B mRNA editing enzyme catalytic subunit 3A	22	38952749	38993117	0.002523	AA, AsA, EA, HA	7988	3.021	0	1.056	3	0.7878
AHI 3%	All	SH2D2A	ENSG00000027869	protein_coding	SH2 domain containing 2A	1	156806225	156816871	0.002531	AA, AsA, EA, HA	7988	3.02	24.5	3.975	3	0.2641
AHI 3%	All	ARPC3	ENSG00000111229	protein_coding	actin related protein 2/3 complex subunit 3	12	110434910	110450312	0.002566	AA, AsA, EA, HA	7988	3.015	0	1.554	3	0.6698
AHI 3%	All	APBB2	ENSG00000163697	protein_coding	amyloid beta precursor protein binding family B member 2	4	40811475	41216528	0.002568	AA, AsA, EA, HA	7988	3.015	0	0.097	3	0.9922
AHI 3%	All	SRSF10	ENSG00000188529	protein_coding	serine and arginine rich splicing factor 10	1	23963900	23981301	0.002591	AA, AsA, EA, HA	7988	3.013	0	2.681	3	0.4434
AHI 3%	All	CD44-AS1	ENSG00000255443	antisense_RNA	CD44 antisense RNA 1	11	35211240	35214919	0.002612	AA, HA	4513	3.01	0	0.574	1	0.4486
AHI 3%	All	AGT	ENSG00000135744	protein_coding	angiotensinogen	1	230702553	230714295	0.002615	AA, AsA, EA, HA	7988	3.01	47.7	5.731	3	0.1255
AHI 3%	All	DIO2	ENSG00000211448	protein_coding	iodothyronine deiodinase 2	14	80197512	80387752	0.002617	AA, AsA, EA, HA	7988	3.009	0	1.605	3	0.6582
AHI 3%	All	RAB10	ENSG00000084733	protein_coding	RAB10, member RAS oncogene family	2	26033371	26137354	0.002623	AA, AsA, EA, HA	7988	3.009	0	1.431	3	0.6982
AHI 3%	All	CSRNP1	ENSG00000144655	protein_coding	cysteine and serine rich nuclear protein 1	3	39141325	39155561	0.002626	AA, AsA, EA, HA	7988	3.008	0	0.514	3	0.9158
AHI 3%	All	MRPL39	ENSG00000154719	protein_coding	mitochondrial ribosomal protein L39	21	25585647	26021960	0.002637	AA, AsA, EA, HA	7988	3.007	0	0.583	3	0.9002
AHI 3%	All	RUFY2	ENSG00000204130	protein_coding	RUN and FYVE domain containing 2	10	68341204	68407323	0.002638	AA, AsA, EA, HA	7988	3.007	25.3	4.018	3	0.2596
AHI 3%	All	DNAJC2	ENSG00000105821	protein_coding	DnaJ heat shock protein family (Hsp40) member C2	7	103311660	103345009	0.002638	AA, AsA, EA, HA	7988	3.007	42.5	5.217	3	0.1566
AHI 3%	All	YIPF5	ENSG00000145817	protein_coding	Yip1 domain family member 5	5	144157511	144170956	0.002648	AA, AsA, EA, HA	7988	3.006	0	2.139	3	0.5441
AHI 3%	All	CFLAR	ENSG00000003402	protein_coding	CASP8 and FADD like apoptosis regulator	2	201115614	201176461	0.00266	AA, AsA, EA, HA	7988	3.004	0	2.479	3	0.4791
AHI 3%	All	AC005224.4	ENSG00000266709	lincRNA		17	14302855	14304480	0.002669	AA, AsA, EA, HA	7988	3.004	32.6	4.45	3	0.2168
AHI 3%	All	CASC4	ENSG00000166734	protein_coding	cancer susceptibility 4	15	44287853	44415764	0.002694	AA, AsA, EA, HA	7988	3.001	0	2.084	3	0.5551
AHI 3%	All	MIR17HG	ENSG00000215417	processed_transcript	miR-17-92a-1 cluster host gene	13	91346849	91355474	0.002696	AA, AsA, EA, HA	7988	3	7.4	3.238	3	0.3563
AHI 3%	All	SEMA6D	ENSG00000137872	protein_coding	semaphorin 6D	15	47183975	47774214	0.002697	AA, AsA, EA, HA	7988	3	16.8	3.605	3	0.3074
AHI 3%	All	GP6	ENSG00000088053	protein_coding	glycoprotein VI platelet	19	55014083	55039112	0.002738	AA, AsA, EA, HA	7988	2.996	0	0.792	3	0.8513
AHI 3%	All	AL132709.1	ENSG00000230805	lincRNA		14	101077452	101077578	0.002742	AA, AsA, EA, HA	7988	2.995	33.8	4.529	3	0.2097
AHI 3%	All	MMRN2	ENSG00000173269	protein_coding	multimerin 2	10	86936756	86970476	0.002748	AA, AsA, EA, HA	7988	2.995	0	1.174	3	0.7593
AHI 3%	All	ADAMDEC1	ENSG00000134028	protein_coding	ADAM like decysin 1	8	24384283	24405732	0.002753	AA, AsA, EA, HA	7988	2.994	0	1.067	3	0.7852
AHI 3%	All	MIR34AHG	ENSG00000228526	lincRNA	MIR34A host gene	1	9149813	9197515	0.002753	AA, AsA, EA, HA	7988	2.994	14.2	3.497	3	0.3212
AHI 3%	All	EIF4E	ENSG00000151247	protein_coding	eukaryotic translation initiation factor 4E	4	98873560	98930047	0.002758	AA, AsA, EA, HA	7988	2.994	0	0.885	3	0.829
AHI 3%	All	ACPP	ENSG00000014257	protein_coding	acid phosphatase, prostate	3	132317358	132367822	0.002762	AA, AsA, EA, HA	7988	2.993	0	1.395	3	0.7067
AHI 3%	All	POU2F2	ENSG00000028277	protein_coding	POU class 2 homeobox 2	19	42086220	42217805	0.002767	AA, AsA, EA, HA	7988	2.993	18.3	3.67	3	0.2993
AHI 3%	All	KRT86	ENSG00000170442	protein_coding	keratin 86	12	52248583	52309141	0.002776	AA, AsA, EA, HA	7988	2.992	0	1.456	3	0.6926
AHI 3%	All	PITHD1	ENSG00000057757	protein_coding	PITH domain containing 1	1	23777457	23788484	0.002787	AA, AsA, EA, HA	7988	2.99	0	2.018	3	0.5686
AHI 3%	All	CMTM5	ENSG00000166091	protein_coding	CKLF like MARVEL transmembrane domain containing 5	14	23375812	23379753	0.002788	AA, AsA, EA, HA	7988	2.99	42.3	5.196	3	0.158
AHI 3%	All	LINC02132	ENSG00000268804	lincRNA	long intergenic non-protein coding RNA 2132	16	85936191	85936569	0.002805	AA, HA	4513	2.988	0	0.501	1	0.4789
AHI 3%	All	CEBPA	ENSG00000245848	protein_coding	CCAAT/enhancer binding protein alpha	19	33299769	33303560	0.002821	AA, AsA, EA, HA	7988	2.987	13.4	3.464	3	0.3255
AHI 3%	All	RAMP1	ENSG00000132329	protein_coding	receptor activity modifying protein 1	2	237859728	237911778	0.00285	AA, AsA, EA, HA	7988	2.983	0	0.77	3	0.8566
AHI 3%	All	DHFR2	ENSG00000178700	protein_coding	dihydrofolate reductase 2	3	94053226	94063471	0.00285	AA, AsA, EA, HA	7988	2.983	0	1.186	3	0.7563
AHI 3%	All	SLC9A4	ENSG00000180251	protein_coding	solute carrier family 9 member A4	2	102473125	102533976	0.00286	AA, AsA, EA, HA	7988	2.982	0	1.464	3	0.6906
AHI 3%	All	AC007608.3	ENSG00000260249	antisense_RNA		16	50668013	50671965	0.002866	AA, EA, HA	7759	2.982	0	0.756	2	0.6853
AHI 3%	All	DDO	ENSG00000203797	protein_coding	D-aspartate oxidase	6	110390972	110415630	0.002879	AA, AsA, EA, HA	7988	2.98	0	1.224	3	0.7472
AHI 3%	All	AL445488.1	ENSG00000229258	antisense_RNA		1	211828891	211833614	0.002895	AA, AsA, EA, HA	7988	2.979	0	1.397	3	0.7063
AHI 3%	All	AL139246.4	ENSG00000229393	antisense_RNA		1	2494849	2495478	0.002898	AA, EA, HA	7759	2.978	0	0.517	2	0.7723
AHI 3%	All	IGHV4-34	ENSG00000211956	IG_V_gene	immunoglobulin heavy variable 4-34	14	106373623	106374123	0.002908	AA, AsA, EA, HA	7988	2.977	0	0.667	3	0.8809
AHI 3%	All	TAC4	ENSG00000176358	protein_coding	tachykinin 4 (hemokinin)	17	49838407	49848927	0.002924	AA, AsA, EA, HA	7988	2.976	0	0.6	3	0.8965
AHI 3%	All	MACC1-AS1	ENSG00000228598	antisense_RNA	MACC1 antisense RNA 1	7	20140916	20154317	0.002925	AA, AsA, EA, HA	7988	2.976	0	1.181	3	0.7575
AHI 3%	All	SLC39A8	ENSG00000138821	protein_coding	solute carrier family 39 member 8	4	102251038	102431398	0.002938	AA, AsA, EA, HA	7988	2.974	58.8	7.282	3	0.06343
AHI 3%	All	CEBPA-AS1	ENSG00000267296	antisense_RNA	CEBPA antisense RNA 1 (head to head)	19	33301858	33304170	0.002956	AA, AsA, EA, HA	7988	2.972	29	4.225	3	0.2382
AHI 3%	All	PLBD1	ENSG00000121316	protein_coding	phospholipase B domain containing 1	12	14502664	14568314	0.00296	AA, AsA, EA, HA	7988	2.972	0	0.737	3	0.8644
AHI 3%	All	LYZL4	ENSG00000157093	protein_coding	lysozyme like 4	3	42397073	42410608	0.002996	AA, EA, HA	7759	2.968	0	1.418	2	0.4922
AHI 3%	All	PIWIL1	ENSG00000125207	protein_coding	piwi like RNA-mediated gene silencing 1	12	130337883	130372645	0.003003	AA, AsA, EA, HA	7988	2.967	0	0.566	3	0.9041
AHI 3%	All	FANCI	ENSG00000140525	protein_coding	Fanconi anemia complementation group I	15	89243723	89317543	0.003009	AA, AsA, EA, HA	7988	2.967	52.8	6.36	3	0.09536
AHI 3%	All	AGXT2	ENSG00000113492	protein_coding	alanine--glyoxylate aminotransferase 2	5	34998104	35048801	0.003018	AA, AsA, EA, HA	7988	2.966	0	1.144	3	0.7665
AHI 3%	All	CELSR2	ENSG00000143126	protein_coding	cadherin EGF LAG seven-pass G-type receptor 2	1	109249153	109276520	0.003022	AA, AsA, EA, HA	7988	2.966	0	2.06	3	0.5601
AHI 3%	All	AL161757.2	ENSG00000258428	antisense_RNA		14	56632988	56649358	0.003025	AA, AsA, EA, HA	7988	2.965	0	2.2	3	0.5319
AHI 3%	All	AC092435.2	ENSG00000248764	antisense_RNA		4	146937323	146946026	0.003029	AA, AsA, EA, HA	7988	2.965	42.8	5.246	3	0.1546
AHI 3%	All	MAP7D2	ENSG00000184368	protein_coding	MAP7 domain containing 2	X	20010952	20117914	0.003036	AA, AsA, EA, HA	7988	2.964	0	1.844	3	0.6054
AHI 3%	All	DAPK2	ENSG00000035664	protein_coding	death associated protein kinase 2	15	63906554	64073025	0.003061	AA, AsA, EA, HA	7988	2.962	0	0.358	3	0.9487
AHI 3%	All	ZNF852	ENSG00000178917	protein_coding	zinc finger protein 852	3	44498771	44511250	0.003064	AA, AsA, EA, HA	7988	2.961	0	2.742	3	0.4332
AHI 3%	All	LINC01509	ENSG00000226825	lincRNA	long intergenic non-protein coding RNA 1509	9	107425344	107430776	0.003075	AA, EA, HA	7759	2.96	72.2	7.199	2	0.02734
AHI 3%	All	SERPIND1	ENSG00000099937	protein_coding	serpin family D member 1	22	20773870	20787275	0.003075	AA, AsA, EA, HA	7988	2.96	0	1.639	3	0.6505
AHI 3%	All	ZNF566	ENSG00000186017	protein_coding	zinc finger protein 566	19	36445120	36528318	0.003085	AA, AsA, EA, HA	7988	2.959	55.8	6.791	3	0.07888
AHI 3%	All	NSRP1	ENSG00000126653	protein_coding	nuclear speckle splicing regulatory protein 1	17	30116519	30186480	0.003107	AA, AsA, EA, HA	7988	2.957	0	1.015	3	0.7976
AHI 3%	All	TSEN2	ENSG00000154743	protein_coding	tRNA splicing endonuclease subunit 2	3	12484152	12540467	0.003109	AA, AsA, EA, HA	7988	2.957	0	2.425	3	0.4889
AHI 3%	All	TMEM154	ENSG00000170006	protein_coding	transmembrane protein 154	4	152618634	152680221	0.003124	AA, AsA, EA, HA	7988	2.955	0	2.411	3	0.4916
AHI 3%	All	LAS1L	ENSG00000001497	protein_coding	LAS1 like, ribosome biogenesis factor	X	65515152	65535109	0.003133	AA, AsA, EA, HA	7988	2.954	43	5.26	3	0.1537
AHI 3%	All	BCAM	ENSG00000187244	protein_coding	basal cell adhesion molecule (Lutheran blood group)	19	44808331	44821407	0.003141	AA, AsA, EA, HA	7988	2.954	0	0.882	3	0.8297
AHI 3%	All	ANXA2R	ENSG00000177721	protein_coding	annexin A2 receptor	5	43038122	43043361	0.003151	AA, AsA, EA, HA	7988	2.953	0	1.677	3	0.6421
AHI 3%	All	SGCG	ENSG00000102683	protein_coding	sarcoglycan gamma	13	23160462	23324744	0.003152	AA, AsA, EA, HA	7988	2.953	0	1.009	3	0.799
AHI 3%	All	MS4A5	ENSG00000166930	protein_coding	membrane spanning 4-domains A5	11	60429560	60455846	0.003171	AA, EA, HA	7759	2.951	0	0.131	2	0.9368
AHI 3%	All	WDFY3	ENSG00000163625	protein_coding	WD repeat and FYVE domain containing 3	4	84669502	84966805	0.003184	AA, AsA, EA, HA	7988	2.949	0	0.536	3	0.911
AHI 3%	All	AC110285.2	ENSG00000262877	lincRNA		17	81387131	81391167	0.003201	AA, AsA, EA, HA	7988	2.948	3.8	3.118	3	0.3738
AHI 3%	All	AC074135.2	ENSG00000269543	lincRNA		19	23071102	23071510	0.00321	AA, AsA, EA, HA	7988	2.947	0	1.2	3	0.7531
AHI 3%	All	AC008875.1	ENSG00000271788	lincRNA		5	43008254	43008510	0.003246	AA, EA, HA	7759	2.943	0	0.349	2	0.8398
AHI 3%	All	AL033381.1	ENSG00000176515	lincRNA		6	1079923	1105404	0.003257	AA, EA, HA	7759	2.942	0	0.084	2	0.9588
AHI 3%	All	CDYL2	ENSG00000166446	protein_coding	chromodomain Y like 2	16	80597162	80804830	0.003261	AA, AsA, EA, HA	7988	2.942	29.4	4.248	3	0.2359
AHI 3%	All	MCHR2-AS1	ENSG00000229315	antisense_RNA	MCHR2 antisense RNA 1	6	99993706	100013048	0.003273	AA, AsA, EA, HA	7988	2.941	0	0.304	3	0.9593
AHI 3%	All	ANKS1B	ENSG00000185046	protein_coding	ankyrin repeat and sterile alpha motif domain containing 1B	12	98725475	99985635	0.003278	AA, AsA, EA, HA	7988	2.94	34.3	4.567	3	0.2064
AHI 3%	All	ST3GAL1	ENSG00000008513	protein_coding	ST3 beta-galactoside alpha-2,3-sialyltransferase 1	8	133454858	133572870	0.00328	AA, AsA, EA, HA	7988	2.94	62.5	8.008	3	0.04585
AHI 3%	All	PHKG1	ENSG00000164776	protein_coding	phosphorylase kinase catalytic subunit gamma 1	7	56079527	56104351	0.003282	AA, AsA, EA, HA	7988	2.94	0	1.71	3	0.6347
AHI 3%	All	LARGE1	ENSG00000133424	protein_coding	LARGE xylosyl- and glucuronyltransferase 1	22	33166433	33923073	0.003284	AA, AsA, EA, HA	7988	2.94	0	1.034	3	0.793
AHI 3%	All	EXT1	ENSG00000182197	protein_coding	exostosin glycosyltransferase 1	8	117794098	118111966	0.003288	AA, AsA, EA, HA	7988	2.939	0	0.869	3	0.8329
AHI 3%	All	LINC01972	ENSG00000230401	lincRNA	long intergenic non-protein coding RNA 1972	3	194765202	194766686	0.003289	AA, AsA, EA, HA	7988	2.939	0	0.71	3	0.871
AHI 3%	All	AC092435.1	ENSG00000248346	lincRNA		4	146964318	146973897	0.003305	AA, AsA, EA, HA	7988	2.938	0	1.154	3	0.7641
AHI 3%	All	AC027312.1	ENSG00000253591	antisense_RNA		5	170638867	170681357	0.003308	AA, EA, HA	7759	2.938	66.9	6.049	2	0.04858
AHI 3%	All	ELOA-AS1	ENSG00000236810	antisense_RNA	ELOA antisense RNA 1	1	23759529	23778980	0.003323	AA, AsA, EA, HA	7988	2.936	0	2.049	3	0.5622
AHI 3%	All	MUCL1	ENSG00000172551	protein_coding	mucin like 1	12	54832071	54858192	0.003346	AA, EA, HA	7759	2.934	51.2	4.101	2	0.1287
AHI 3%	All	CYP4V2	ENSG00000145476	protein_coding	cytochrome P450 family 4 subfamily V member 2	4	186190757	186210616	0.003377	AA, AsA, EA, HA	7988	2.931	0	0.267	3	0.9661
AHI 3%	All	NHLRC4	ENSG00000257108	protein_coding	NHL repeat containing 4	16	566348	569206	0.003388	AA, AsA, EA, HA	7988	2.93	0	0.188	3	0.9795
AHI 3%	All	PP2D1	ENSG00000183977	protein_coding	protein phosphatase 2C like domain containing 1	3	19980173	20012603	0.003397	AA, AsA, EA, HA	7988	2.929	0	0.348	3	0.9507
AHI 3%	All	PLCG1	ENSG00000124181	protein_coding	phospholipase C gamma 1	20	41136871	41197101	0.0034	AA, AsA, EA, HA	7988	2.929	0	1.073	3	0.7837
AHI 3%	All	PPP1R14C	ENSG00000198729	protein_coding	protein phosphatase 1 regulatory inhibitor subunit 14C	6	150142090	150250355	0.003408	AA, AsA, EA, HA	7988	2.928	0	0.358	3	0.9489
AHI 3%	All	BRD3	ENSG00000169925	protein_coding	bromodomain containing 3	9	134030299	134069502	0.003414	AA, AsA, EA, HA	7988	2.928	0	1.401	3	0.7052
AHI 3%	All	AC083880.1	ENSG00000273391	antisense_RNA		7	139358564	139360564	0.003417	AA, AsA, EA, HA	7988	2.927	16.6	3.596	3	0.3085
AHI 3%	All	NHEJ1	ENSG00000187736	protein_coding	non-homologous end joining factor 1	2	219075322	219161230	0.003421	AA, AsA, EA, HA	7988	2.927	0	1.817	3	0.6112
AHI 3%	All	VMO1	ENSG00000182853	protein_coding	vitelline membrane outer layer 1 homolog	17	4785294	4790043	0.003432	AA, AsA, EA, HA	7988	2.926	43.5	5.314	3	0.1502
AHI 3%	All	AC099684.3	ENSG00000262869	sense_intronic		17	2019189	2024662	0.003436	AA, AsA, EA, HA	7988	2.926	17.7	3.645	3	0.3024
AHI 3%	All	AC005261.1	ENSG00000267871	antisense_RNA		19	57278776	57280922	0.003437	AA, AsA, EA, HA	7988	2.926	21.8	3.837	3	0.2797
AHI 3%	All	RN7SKP127	ENSG00000222375	misc_RNA	RNA, 7SK small nuclear pseudogene 127	16	29732325	29732378	0.003446	AA, EA	4963	2.925	47.2	1.893	1	0.1689
AHI 3%	All	ARPC1B	ENSG00000130429	protein_coding	actin related protein 2/3 complex subunit 1B	7	99373384	99394800	0.003453	AA, AsA, EA, HA	7988	2.924	0	0.46	3	0.9275
AHI 3%	All	SLC5A4	ENSG00000100191	protein_coding	solute carrier family 5 member 4	22	32218469	32255345	0.003462	AA, AsA, EA, HA	7988	2.923	1.3	3.04	3	0.3855
AHI 3%	All	AP005329.1	ENSG00000264235	antisense_RNA		18	3255736	3262144	0.003473	AA, AsA, EA, HA	7988	2.922	62	7.897	3	0.04818
AHI 3%	All	CTD-3080P12.3	ENSG00000249201	antisense_RNA	uncharacterized LOC101928857	5	1173963	1177454	0.00348	AA, EA, HA	7759	2.922	0	0.685	2	0.7101
AHI 3%	All	TMEM98	ENSG00000006042	protein_coding	transmembrane protein 98	17	32927405	32946099	0.003483	AA, AsA, EA, HA	7988	2.922	5.5	3.175	3	0.3654
AHI 3%	All	MYOM1	ENSG00000101605	protein_coding	myomesin 1	18	3066798	3220074	0.003484	AA, AsA, EA, HA	7988	2.921	0	0.243	3	0.9703
AHI 3%	All	LINC01102	ENSG00000235597	lincRNA	long intergenic non-protein coding RNA 1102	2	104433244	104521510	0.003485	AA, AsA, EA, HA	7988	2.921	5	3.159	3	0.3678
AHI 3%	All	TAF8	ENSG00000137413	protein_coding	TATA-box binding protein associated factor 8	6	42049519	42087069	0.003499	AA, AsA, EA, HA	7988	2.92	51.1	6.136	3	0.1052
AHI 3%	All	SP2-AS1	ENSG00000234494	antisense_RNA	SP2 antisense RNA 1	17	47896331	47942179	0.003505	AA, AsA, EA, HA	7988	2.92	0	2.183	3	0.5353
AHI 3%	All	SLC15A4	ENSG00000139370	protein_coding	solute carrier family 15 member 4	12	128792593	128824565	0.003512	AA, AsA, EA, HA	7988	2.919	0	1.734	3	0.6295
AHI 3%	All	AC026471.2	ENSG00000260625	antisense_RNA		16	31507758	31508531	0.003513	AA, AsA, EA, HA	7988	2.919	50.8	6.097	3	0.107
AHI 3%	All	DGUOK	ENSG00000114956	protein_coding	deoxyguanosine kinase	2	73926559	73958731	0.003515	AA, AsA, EA, HA	7988	2.919	81.5	16.208	3	0.001028
AHI 3%	All	EIF3K	ENSG00000178982	protein_coding	eukaryotic translation initiation factor 3 subunit K	19	38618083	38636934	0.003522	AA, AsA, EA, HA	7988	2.918	0	0.468	3	0.9258
AHI 3%	All	GSTM5	ENSG00000134201	protein_coding	glutathione S-transferase mu 5	1	109712260	109764010	0.003538	AA, AsA, EA, HA	7988	2.917	0	0.313	3	0.9575
AHI 3%	All	TNK1	ENSG00000174292	protein_coding	tyrosine kinase non receptor 1	17	7380829	7390746	0.003553	AA, AsA, EA, HA	7988	2.915	0	1.053	3	0.7885
AHI 3%	All	CAMKK1	ENSG00000004660	protein_coding	calcium/calmodulin dependent protein kinase kinase 1	17	3860380	3895558	0.003558	AA, AsA, EA, HA	7988	2.915	0	1.93	3	0.5871
AHI 3%	All	FBXO40	ENSG00000163833	protein_coding	F-box protein 40	3	121592937	121630298	0.003566	AA, AsA, EA, HA	7988	2.914	0	0.464	3	0.9266
AHI 3%	All	SGK3	ENSG00000104205	protein_coding	serum/glucocorticoid regulated kinase family member 3	8	66712341	66861925	0.003571	AA, AsA, EA, HA	7988	2.914	0	1.333	3	0.7214
AHI 3%	All	IL4	ENSG00000113520	protein_coding	interleukin 4	5	132673622	132682681	0.003575	AA, EA, HA	7759	2.913	73.1	7.426	2	0.0244
AHI 3%	All	YEATS2-AS1	ENSG00000233885	antisense_RNA	YEATS2 antisense RNA 1	3	183806869	183811771	0.003582	EA, HA	6042	2.913	7.5	1.081	1	0.2984
AHI 3%	All	SF3A1	ENSG00000099995	protein_coding	splicing factor 3a subunit 1	22	30334634	30357461	0.003589	AA, AsA, EA, HA	7988	2.912	15.8	3.564	3	0.3125
AHI 3%	All	HSPB1	ENSG00000106211	protein_coding	heat shock protein family B (small) member 1	7	76302491	76304313	0.003596	AA, AsA, EA, HA	7988	2.912	0	0.27	3	0.9656
AHI 3%	All	KCTD14	ENSG00000151364	protein_coding	potassium channel tetramerization domain containing 14	11	78015712	78046704	0.003601	AA, AsA, EA, HA	7988	2.911	13	3.449	3	0.3274
AHI 3%	All	MPLKIP	ENSG00000168303	protein_coding	M-phase specific PLK1 interacting protein	7	40126019	40135641	0.003612	AA, AsA, EA, HA	7988	2.91	0	1.379	3	0.7104
AHI 3%	All	COL20A1	ENSG00000101203	protein_coding	collagen type XX alpha 1 chain	20	63293277	63333399	0.003614	AA, AsA, EA, HA	7988	2.91	0	0.838	3	0.8404
AHI 3%	All	CACNA1C-AS2	ENSG00000256271	antisense_RNA	CACNA1C antisense RNA 2	12	2668924	2669043	0.003626	AA, HA	4513	2.909	0	0.762	1	0.3826
AHI 3%	All	TRAPPC3L	ENSG00000173626	protein_coding	trafficking protein particle complex 3 like	6	116496484	116545982	0.003643	AA, AsA, EA, HA	7988	2.908	0	1.718	3	0.633
AHI 3%	All	XKR4	ENSG00000206579	protein_coding	XK related 4	8	55101394	55542165	0.003644	AA, AsA, EA, HA	7988	2.907	0	0.757	3	0.8598
AHI 3%	All	FOXG1-AS1	ENSG00000257126	antisense_RNA	FOXG1 antisense RNA 1 (head to head)	14	28728083	28766221	0.003645	AA, AsA, EA, HA	7988	2.907	28	4.169	3	0.2438
AHI 3%	All	CCDC17	ENSG00000159588	protein_coding	coiled-coil domain containing 17	1	45620049	45630539	0.00366	AA, AsA, EA, HA	7988	2.906	0	0.835	3	0.8411
AHI 3%	All	HERC2	ENSG00000128731	protein_coding	HECT and RLD domain containing E3 ubiquitin protein ligase 2	15	28111281	28322160	0.003661	AA, AsA, EA, HA	7988	2.906	0	1.26	3	0.7386
AHI 3%	All	CEP85	ENSG00000130695	protein_coding	centrosomal protein 85	1	26233543	26280036	0.003666	AA, AsA, EA, HA	7988	2.906	0	1.383	3	0.7094
AHI 3%	All	CKS2	ENSG00000123975	protein_coding	CDC28 protein kinase regulatory subunit 2	9	89310266	89317572	0.003669	AA, AsA, EA, HA	7988	2.905	0	0.719	3	0.8687
AHI 3%	All	GPR19	ENSG00000183150	protein_coding	G protein-coupled receptor 19	12	12660319	12696731	0.003673	AA, AsA, EA, HA	7988	2.905	0	1.683	3	0.6407
AHI 3%	All	RBM18	ENSG00000119446	protein_coding	RNA binding motif protein 18	9	122236767	122265149	0.003682	AA, AsA, EA, HA	7988	2.904	0	1.847	3	0.6048
AHI 3%	All	TRIM27	ENSG00000204713	protein_coding	tripartite motif containing 27	6	28902997	28924315	0.003692	AA, AsA, EA, HA	7988	2.903	0	1.914	3	0.5904
AHI 3%	All	DCAF8	ENSG00000132716	protein_coding	DDB1 and CUL4 associated factor 8	1	160215199	160285148	0.003719	AA, AsA, EA, HA	7988	2.901	35.1	4.622	3	0.2017
AHI 3%	All	GRPR	ENSG00000126010	protein_coding	gastrin releasing peptide receptor	X	15854243	16152573	0.00372	AA, AsA, EA, HA	7988	2.901	0	0.167	3	0.9827
AHI 3%	All	CCDC102B	ENSG00000150636	protein_coding	coiled-coil domain containing 102B	18	68714474	69054135	0.00372	AA, EA, HA	7988	2.901	0	0.766	3	0.8576
AHI 3%	All	SNRPC	ENSG00000124562	protein_coding	small nuclear ribonucleoprotein polypeptide C	6	34756514	34773838	0.00372	AA, AsA, EA, HA	7988	2.901	54.3	6.561	3	0.08731
AHI 3%	All	LAMA1	ENSG00000101680	protein_coding	laminin subunit alpha 1	18	6941744	7118159	0.003729	AA, AsA, EA, HA	7988	2.9	35.5	4.651	3	0.1993
AHI 3%	All	DNASE2B	ENSG00000137976	protein_coding	deoxyribonuclease 2 beta	1	84298435	84415008	0.003733	AA, AsA, EA, HA	7988	2.9	13.2	3.455	3	0.3267
AHI 3%	All	AC005480.1	ENSG00000258891	antisense_RNA		14	73896411	73938038	0.003734	AA, AsA, EA, HA	7988	2.9	27.2	4.12	3	0.2488
AHI 3%	All	LINC01210	ENSG00000239513	lincRNA	long intergenic non-protein coding RNA 1210	3	137770950	137774615	0.003748	AA, AsA, EA, HA	7988	2.899	31.3	4.369	3	0.2243
AHI 3%	All	PCED1B-AS1	ENSG00000247774	processed_transcript	PCED1B antisense RNA 1	12	47216267	47216689	0.00375	AA, HA	4513	2.899	0	0.037	1	0.8484
AHI 3%	All	GCC2-AS1	ENSG00000214184	antisense_RNA	GCC2 antisense RNA 1	2	108507619	108534597	0.003756	AA, AsA, EA, HA	7988	2.898	13.2	3.455	3	0.3267
AHI 3%	All	U2SURP	ENSG00000163714	protein_coding	U2 snRNP associated SURP domain containing	3	142963794	143061363	0.003768	AA, AsA, EA, HA	7988	2.897	0	2.991	3	0.393
AHI 3%	All	PRDM2	ENSG00000116731	protein_coding	PR/SET domain 2	1	13699210	13825063	0.003773	AA, AsA, EA, HA	7988	2.897	19.9	3.747	3	0.2901
AHI 3%	All	MIR210HG	ENSG00000247095	lincRNA	MIR210 host gene	11	567889	569456	0.003776	AA, EA, HA	7759	2.896	12.1	2.275	2	0.3206
AHI 3%	All	MIF-AS1	ENSG00000218537	antisense_RNA	MIF antisense RNA 1	22	23893752	23895980	0.003796	AA, AsA, EA, HA	7988	2.895	0	1.215	3	0.7495
AHI 3%	All	MIF	ENSG00000240972	protein_coding	macrophage migration inhibitory factor (glycosylation-inhibiting factor)	22	23893752	23895980	0.003796	AA, AsA, EA, HA	7988	2.895	0	1.215	3	0.7495
AHI 3%	All	LGALS7B	ENSG00000178934	protein_coding	galectin 7B	19	38789105	38791753	0.003802	AA, AsA, HA	4742	2.894	0	0.872	2	0.6467
AHI 3%	All	TRIM4	ENSG00000146833	protein_coding	tripartite motif containing 4	7	99876060	99919651	0.003808	AA, AsA, EA, HA	7988	2.894	40.1	5.011	3	0.171
AHI 3%	All	ZNF460	ENSG00000197714	protein_coding	zinc finger protein 460	19	57279901	57293563	0.003832	AA, AsA, EA, HA	7988	2.892	24.2	3.956	3	0.2662
AHI 3%	All	CAP1	ENSG00000131236	protein_coding	cyclase associated actin cytoskeleton regulatory protein 1	1	40039526	40072668	0.003834	AA, AsA, EA, HA	7988	2.892	6.7	3.217	3	0.3594
AHI 3%	All	PHGDH	ENSG00000092621	protein_coding	phosphoglycerate dehydrogenase	1	119647681	119744296	0.003847	AA, AsA, EA, HA	7988	2.89	0	0.189	3	0.9794
AHI 3%	All	CHTF18	ENSG00000127586	protein_coding	chromosome transmission fidelity factor 18	16	787060	799101	0.003856	AA, AsA, EA, HA	7988	2.89	0	1.618	3	0.6554
AHI 3%	All	IMPAD1	ENSG00000104331	protein_coding	inositol monophosphatase domain containing 1	8	56957951	56994541	0.003857	AA, AsA, EA, HA	7988	2.89	0	1.173	3	0.7594
AHI 3%	All	PAXBP1	ENSG00000159086	protein_coding	PAX3 and PAX7 binding protein 1	21	32733904	32771814	0.003868	AA, AsA, EA, HA	7988	2.889	0	0.466	3	0.9263
AHI 3%	All	AC020594.1	ENSG00000237133	antisense_RNA		2	33555309	33564528	0.003871	AA, AsA, EA, HA	7988	2.888	0	0.525	3	0.9133
AHI 3%	All	ETFDH	ENSG00000171503	protein_coding	electron transfer flavoprotein dehydrogenase	4	158671282	158709756	0.003872	AA, AsA, EA, HA	7988	2.888	0	1.612	3	0.6566
AHI 3%	All	ADCK1	ENSG00000063761	protein_coding	aarF domain containing kinase 1	14	77799083	77934992	0.003875	AA, AsA, EA, HA	7988	2.888	0	0.54	3	0.91
AHI 3%	All	TSC2	ENSG00000103197	protein_coding	tuberous sclerosis 2	16	2047371	2089460	0.003876	AA, AsA, EA, HA	7988	2.888	0	2.577	3	0.4615
AHI 3%	All	ERI1	ENSG00000104626	protein_coding	exoribonuclease 1	8	8892221	9115301	0.003879	AA, AsA, EA, HA	7988	2.888	0	2.535	3	0.469
AHI 3%	All	PTPN14	ENSG00000152104	protein_coding	protein tyrosine phosphatase, non-receptor type 14	1	214348778	214553308	0.003881	AA, AsA, EA, HA	7988	2.888	0	1.71	3	0.6347
AHI 3%	All	LINC01620	ENSG00000168746	lincRNA	long intergenic non-protein coding RNA 1620	20	44442671	44465347	0.003894	AA, AsA, EA, HA	7988	2.887	14.1	3.494	3	0.3215
AHI 3%	All	MKRN2OS	ENSG00000225526	protein_coding	MKRN2 opposite strand	3	12516380	12557749	0.003895	AA, AsA, EA, HA	7988	2.887	0	0.37	3	0.9464
AHI 3%	All	PTS	ENSG00000150787	protein_coding	6-pyruvoyltetrahydropterin synthase	11	112226249	112269562	0.003898	AA, AsA, EA, HA	7988	2.886	0	1.002	3	0.8008
AHI 3%	All	PDXDC1	ENSG00000179889	protein_coding	pyridoxal dependent decarboxylase domain containing 1	16	14974728	15138219	0.003903	AA, AsA, EA, HA	7988	2.886	37	4.762	3	0.1901
AHI 3%	All	RPIA	ENSG00000153574	protein_coding	ribose 5-phosphate isomerase A	2	88691381	88750923	0.003908	AA, AsA, EA, HA	7988	2.885	0	1.369	3	0.7128
AHI 3%	All	TRAV26-1	ENSG00000211807	TR_V_gene	T-cell receptor alpha variable 26-1	14	22123569	22124291	0.003915	AsA, EA, HA	6271	2.885	0	1.308	2	0.52
AHI 3%	All	C1orf52	ENSG00000162642	protein_coding	chromosome 1 open reading frame 52	1	85252066	85259820	0.00392	AA, AsA, EA, HA	7988	2.884	0	1.246	3	0.7419
AHI 3%	All	NHSL2	ENSG00000204131	protein_coding	NHS like 2	X	71911104	72152481	0.003922	AA, AsA, EA, HA	7988	2.884	12.6	3.432	3	0.3297
AHI 3%	All	SLC23A3	ENSG00000213901	protein_coding	solute carrier family 23 member 3	2	219160465	219170156	0.003924	AA, AsA, EA, HA	7988	2.884	0	0.645	3	0.886
AHI 3%	All	PDAP1	ENSG00000106244	protein_coding	PDGFA associated protein 1	7	99391058	99408981	0.003931	AA, AsA, EA, HA	7988	2.884	10	3.332	3	0.3433
AHI 3%	All	AC105398.1	ENSG00000229224	antisense_RNA		2	29097701	29097885	0.003942	AA, AsA, EA, HA	7988	2.883	0	1.193	3	0.7547
AHI 3%	All	PHLDA3	ENSG00000174307	protein_coding	pleckstrin homology like domain family A member 3	1	201464177	201469431	0.003959	AA, AsA, EA, HA	7988	2.881	0	2.258	3	0.5206
AHI 3%	All	ZFX	ENSG00000005889	protein_coding	zinc finger protein, X-linked	X	24150611	24216234	0.003968	AA, AsA, EA, HA	7988	2.881	16.3	3.583	3	0.3102
AHI 3%	All	NCK1	ENSG00000158092	protein_coding	NCK adaptor protein 1	3	136819128	136949822	0.003984	AA, AsA, EA, HA	7988	2.879	0	1.835	3	0.6073
AHI 3%	All	KLK13	ENSG00000167759	protein_coding	kallikrein related peptidase 13	19	51056589	51065894	0.003984	AA, AsA, EA, HA	7988	2.879	0	2.704	3	0.4396
AHI 3%	All	SERPINB9	ENSG00000170542	protein_coding	serpin family B member 9	6	2887404	2903368	0.004003	AA, EA, HA	7759	2.878	10	2.223	2	0.329
AHI 3%	All	AL157911.1	ENSG00000258553	antisense_RNA		14	59978011	60092239	0.004008	AA, AsA, EA, HA	7988	2.878	6.5	3.207	3	0.3607
AHI 3%	All	CLK1	ENSG00000013441	protein_coding	CDC like kinase 1	2	200853110	200889103	0.004038	AA, AsA, EA, HA	7988	2.875	0	1.717	3	0.6331
AHI 3%	All	TEKT4	ENSG00000163060	protein_coding	tektin 4	2	94871436	94876834	0.004039	AA, AsA, EA, HA	7988	2.875	0	1.29	3	0.7315
AHI 3%	All	NKD2	ENSG00000145506	protein_coding	naked cuticle homolog 2	5	1009050	1038607	0.004048	AA, AsA, EA, HA	7988	2.874	0	1.541	3	0.6728
AHI 3%	All	CD52	ENSG00000169442	protein_coding	CD52 molecule	1	26317954	26321511	0.004051	AA, AsA, EA, HA	7988	2.874	0	0.233	3	0.972
AHI 3%	All	ERH	ENSG00000100632	protein_coding	ERH, mRNA splicing and mitosis factor	14	69380106	69399430	0.004061	AA, AsA, EA, HA	7988	2.873	0	1.278	3	0.7345
AHI 3%	All	RABL3	ENSG00000144840	protein_coding	RAB, member of RAS oncogene family like 3	3	120686686	120743391	0.004063	AA, AsA, EA, HA	7988	2.873	40.2	5.017	3	0.1706
AHI 3%	All	CFLAR-AS1	ENSG00000226312	antisense_RNA	CFLAR antisense RNA 1	2	201139970	201149843	0.004068	AA, EA, HA	7759	2.873	0	0.421	2	0.81
AHI 3%	All	GSTCD	ENSG00000138780	protein_coding	glutathione S-transferase C-terminal domain containing	4	105708242	105847705	0.004071	AA, AsA, EA, HA	7988	2.873	0	0.388	3	0.9427
AHI 3%	All	REG3G	ENSG00000143954	protein_coding	regenerating family member 3 gamma	2	79025711	79028280	0.004072	AA, AsA, EA, HA	7988	2.873	0	2.838	3	0.4173
AHI 3%	All	BORCS7	ENSG00000166275	protein_coding	BLOC-1 related complex subunit 7	10	102854074	102864959	0.004084	AA, AsA, EA, HA	7988	2.872	0	0.438	3	0.9323
AHI 3%	All	AC005005.3	ENSG00000273387	antisense_RNA		22	31081156	31084561	0.00409	AA, AsA, EA, HA	7988	2.871	0	2.237	3	0.5247
AHI 3%	All	VHL	ENSG00000134086	protein_coding	von Hippel-Lindau tumor suppressor	3	10141162	10149957	0.004098	AA, AsA, EA, HA	7988	2.87	0	0.705	3	0.8719
AHI 3%	All	CHORDC1	ENSG00000110172	protein_coding	cysteine and histidine rich domain containing 1	11	90200685	90223191	0.004107	AA, AsA, EA, HA	7988	2.87	0	0.238	3	0.9713
AHI 3%	All	RBBP8	ENSG00000101773	protein_coding	RB binding protein 8, endonuclease	18	22799224	23026487	0.00411	AA, AsA, EA, HA	7988	2.87	0	1.3	3	0.729
AHI 3%	All	KIAA0391	ENSG00000100890	protein_coding	KIAA0391	14	35121928	35278588	0.004112	AA, AsA, EA, HA	7988	2.869	0	1.863	3	0.6013
AHI 3%	All	CHD1	ENSG00000153922	protein_coding	chromodomain helicase DNA binding protein 1	5	98853969	98929890	0.004119	AA, AsA, EA, HA	7988	2.869	51.7	6.205	3	0.102
AHI 3%	All	ATP6V1G2	ENSG00000213760	protein_coding	ATPase H+ transporting V1 subunit G2	6	31545421	31572666	0.00412	AA, AsA, EA, HA	7988	2.869	20.7	3.784	3	0.2858
AHI 3%	All	LINC02493	ENSG00000250819	lincRNA	long intergenic non-protein coding RNA 2493	4	17170776	17176587	0.004129	AA, EA, HA	7759	2.868	0	1.48	2	0.477
AHI 3%	All	AC099489.3	ENSG00000262999	antisense_RNA		16	11467736	11471825	0.004136	AA, AsA, EA, HA	7988	2.868	0	1.717	3	0.6332
AHI 3%	All	LINC02192	ENSG00000261325	lincRNA	long intergenic non-protein coding RNA 2192	16	47863285	47887027	0.004139	AA, AsA, EA, HA	7988	2.867	0	0.439	3	0.9321
AHI 3%	All	HOXC13	ENSG00000123364	protein_coding	homeobox C13	12	53938467	53947377	0.004148	AA, AsA, EA, HA	7988	2.867	49.1	5.888	3	0.1172
AHI 3%	All	DCAKD	ENSG00000172992	protein_coding	dephospho-CoA kinase domain containing	17	45022974	45062107	0.004156	AA, AsA, EA, HA	7988	2.866	0	2.002	3	0.5719
AHI 3%	All	AC104836.1	ENSG00000189195	protein_coding		1	92079864	92184721	0.004157	AA, AsA, EA, HA	7988	2.866	0	0.893	3	0.827
AHI 3%	All	TWF1	ENSG00000151239	protein_coding	twinfilin actin binding protein 1	12	43793698	43806800	0.004165	AA, AsA, EA, HA	7988	2.865	0	2.85	3	0.4153
AHI 3%	All	AC007785.1	ENSG00000267922	lincRNA		19	46102567	46196265	0.004171	AA, AsA, EA, HA	7988	2.865	0.8	3.025	3	0.3878
AHI 3%	All	SLIT1	ENSG00000187122	protein_coding	slit guidance ligand 1	10	96998038	97186126	0.004199	AA, AsA, EA, HA	7988	2.863	0	1.396	3	0.7064
AHI 3%	All	SRC	ENSG00000197122	protein_coding	SRC proto-oncogene, non-receptor tyrosine kinase	20	37344622	37406931	0.004199	AA, AsA, EA, HA	7988	2.863	0	1.594	3	0.6608
AHI 3%	All	IRF5	ENSG00000128604	protein_coding	interferon regulatory factor 5	7	128937494	128949304	0.004202	AA, AsA, EA, HA	7988	2.863	0	0.594	3	0.8979
AHI 3%	All	AL139393.2	ENSG00000272841	antisense_RNA		6	160990314	160992337	0.004216	AA, AsA, EA, HA	7988	2.862	39.5	4.959	3	0.1748
AHI 3%	All	SMYD2	ENSG00000143499	protein_coding	SET and MYND domain containing 2	1	214280681	214337133	0.004222	AA, AsA, EA, HA	7988	2.861	0	1.689	3	0.6393
AHI 3%	All	PLA2G4B	ENSG00000243708	protein_coding	phospholipase A2 group IVB	15	41836866	41848178	0.004228	AA, AsA, EA, HA	7988	2.861	0	1.057	3	0.7874
AHI 3%	All	ACSM3	ENSG00000005187	protein_coding	acyl-CoA synthetase medium chain family member 3	16	20610311	20798009	0.004238	AA, AsA, EA, HA	7988	2.86	0	0.889	3	0.8281
AHI 3%	All	MIR9-3HG	ENSG00000255571	lincRNA	MIR9-3 host gene	15	89360582	89399486	0.00424	AA, AsA, EA, HA	7988	2.86	0	1.679	3	0.6416
AHI 3%	All	ARMCX3-AS1	ENSG00000228275	antisense_RNA	ARMCX3 antisense RNA 1	X	101623082	101625153	0.004244	AA, AsA, EA, HA	7988	2.859	17.9	3.654	3	0.3013
AHI 3%	All	AL358473.1	ENSG00000229191	antisense_RNA		1	201022951	201026413	0.004248	AA, EA, HA	7759	2.859	6.1	2.131	2	0.3446
AHI 3%	All	LIN7B	ENSG00000104863	protein_coding	lin-7 homolog B, crumbs cell polarity complex component	19	49114403	49119440	0.004267	AA, AsA, EA, HA	7988	2.858	6.2	3.197	3	0.3623
AHI 3%	All	AC124068.2	ENSG00000261441	antisense_RNA		15	89334264	89335731	0.004271	AA, AsA, EA, HA	7988	2.857	52	6.251	3	0.1
AHI 3%	All	AC013460.1	ENSG00000229727	processed_transcript		2	7420379	7451010	0.004273	AA, AsA, EA, HA	7988	2.857	0	2.191	3	0.5338
AHI 3%	All	GABRP	ENSG00000094755	protein_coding	gamma-aminobutyric acid type A receptor pi subunit	5	170763363	170812259	0.004282	AA, AsA, EA, HA	7988	2.857	0	2.791	3	0.4249
AHI 3%	All	CUEDC2	ENSG00000107874	protein_coding	CUE domain containing 2	10	102422245	102432709	0.004295	AA, AsA, EA, HA	7988	2.856	29.8	4.273	3	0.2334
AHI 3%	All	ZNF675	ENSG00000197372	protein_coding	zinc finger protein 675	19	23525632	23687029	0.004302	AA, AsA, EA, HA	7988	2.855	0	1.119	3	0.7725
AHI 3%	All	LINC01111	ENSG00000254300	lincRNA	long intergenic non-protein coding RNA 1111	8	76405920	76525342	0.004303	AA, AsA, EA, HA	7988	2.855	0	0.238	3	0.9712
AHI 3%	All	LINC00284	ENSG00000233725	lincRNA	long intergenic non-protein coding RNA 284	13	43968613	44018172	0.00431	AA, AsA, EA, HA	7988	2.855	53.5	6.446	3	0.09182
AHI 3%	All	LINC01582	ENSG00000259611	lincRNA	long intergenic non-protein coding RNA 1582	15	98085192	98102265	0.004311	AA, EA, HA	7759	2.854	0	0.39	2	0.8228
AHI 3%	All	PLA2G2F	ENSG00000158786	protein_coding	phospholipase A2 group IIF	1	20139249	20148400	0.004313	AA, AsA, EA, HA	7988	2.854	4.2	3.13	3	0.372
AHI 3%	All	DHRS4	ENSG00000157326	protein_coding	dehydrogenase/reductase 4	14	23953780	23970269	0.004314	AA, AsA, EA, HA	7988	2.854	0	1.886	3	0.5965
AHI 3%	All	ZSCAN26	ENSG00000197062	protein_coding	zinc finger and SCAN domain containing 26	6	28266945	28277095	0.004327	AA, AsA, EA, HA	7988	2.853	42.3	5.195	3	0.1581
AHI 3%	All	HK2	ENSG00000159399	protein_coding	hexokinase 2	2	74833530	74893362	0.004352	AA, AsA, EA, HA	7988	2.851	24.5	3.975	3	0.2642
AHI 3%	All	CCHCR1	ENSG00000204536	protein_coding	coiled-coil alpha-helical rod protein 1	6	31142459	31159237	0.004363	AA, AsA, EA, HA	7988	2.851	0	1.549	3	0.6709
AHI 3%	All	LPGAT1	ENSG00000123684	protein_coding	lysophosphatidylglycerol acyltransferase 1	1	211742783	211831087	0.004364	AA, AsA, EA, HA	7988	2.851	0	1.653	3	0.6474
AHI 3%	All	FAT3	ENSG00000165323	protein_coding	FAT atypical cadherin 3	11	92351760	92896289	0.00437	AA, AsA, EA, HA	7988	2.85	0	1.024	3	0.7956
AHI 3%	All	ZBTB8A	ENSG00000160062	protein_coding	zinc finger and BTB domain containing 8A	1	32539213	32606395	0.004381	AA, AsA, EA, HA	7988	2.849	36.9	4.755	3	0.1906
AHI 3%	All	MAST3	ENSG00000099308	protein_coding	microtubule associated serine/threonine kinase 3	19	18097791	18152528	0.004395	AA, AsA, EA, HA	7988	2.848	58.7	7.258	3	0.06411
AHI 3%	All	PLEC	ENSG00000178209	protein_coding	plectin	8	143915159	143977732	0.00441	AA, AsA, EA, HA	7988	2.847	0	1.749	3	0.6261
AHI 3%	All	GNPDA2	ENSG00000163281	protein_coding	glucosamine-6-phosphate deaminase 2	4	44681200	44726636	0.004428	AA, AsA, EA, HA	7988	2.846	57	6.975	3	0.07269
AHI 3%	All	AC115837.2	ENSG00000254080	antisense_RNA		8	74612854	74615139	0.004442	AA, EA, HA	7759	2.845	0	0.346	2	0.8413
AHI 3%	All	ITIH5	ENSG00000123243	protein_coding	inter-alpha-trypsin inhibitor heavy chain family member 5	10	7562425	7666982	0.00445	AA, AsA, EA, HA	7988	2.844	42.5	5.216	3	0.1566
AHI 3%	All	AP001830.1	ENSG00000255337	antisense_RNA		11	102451920	102460561	0.004457	AA, AsA, EA, HA	7988	2.844	0	1.085	3	0.7807
AHI 3%	All	KIF13B	ENSG00000197892	protein_coding	kinesin family member 13B	8	29066279	29263350	0.004467	AA, AsA, EA, HA	7988	2.843	0	2.358	3	0.5014
AHI 3%	All	AL606491.1	ENSG00000225643	lincRNA		1	25581992	25590632	0.004469	AA, HA	4513	2.843	9.6	1.106	1	0.293
AHI 3%	All	AL162385.2	ENSG00000231521	antisense_RNA		9	97633517	97634748	0.004471	AA, AsA, EA, HA	7988	2.843	0	1.779	3	0.6194
AHI 3%	All	MAPK8IP3	ENSG00000138834	protein_coding	mitogen-activated protein kinase 8 interacting protein 3	16	1705845	1771310	0.004496	AA, AsA, EA, HA	7988	2.841	0	0.628	3	0.89
AHI 3%	All	HOXC13-AS	ENSG00000249641	antisense_RNA	HOXC13 antisense RNA	12	53934355	53940041	0.004506	AA, AsA, EA, HA	7988	2.84	45.7	5.522	3	0.1373
AHI 3%	All	VSIR	ENSG00000107738	protein_coding	V-set immunoregulatory receptor	10	71751282	71773811	0.004513	AA, AsA, EA, HA	7988	2.84	0	1.532	3	0.6749
AHI 3%	All	LMO1	ENSG00000166407	protein_coding	LIM domain only 1	11	8224299	8269228	0.004518	AA, AsA, EA, HA	7988	2.84	0	0.683	3	0.8773
AHI 3%	All	PLEKHG1	ENSG00000120278	protein_coding	pleckstrin homology and RhoGEF domain containing G1	6	150599658	150843684	0.004522	AA, AsA, EA, HA	7988	2.839	10.5	3.352	3	0.3404
AHI 3%	All	CCDC155	ENSG00000161609	protein_coding	coiled-coil domain containing 155	19	49388215	49417998	0.004522	AA, AsA, EA, HA	7988	2.839	0	2.181	3	0.5357
AHI 3%	All	TFRC	ENSG00000072274	protein_coding	transferrin receptor	3	196027173	196082416	0.004532	AA, AsA, EA, HA	7988	2.839	28.9	4.222	3	0.2384
AHI 3%	All	C1QB	ENSG00000173369	protein_coding	complement C1q B chain	1	22652510	22661544	0.004541	AA, AsA, EA, HA	7988	2.838	0	0.318	3	0.9566
AHI 3%	All	C1orf216	ENSG00000142686	protein_coding	chromosome 1 open reading frame 216	1	35715485	35719130	0.004559	AA, AsA, EA, HA	7988	2.837	39.1	4.93	3	0.177
AHI 3%	All	LINC02402	ENSG00000257510	lincRNA	long intergenic non-protein coding RNA 2402	12	42629466	42644112	0.00459	AA, AsA, HA	4742	2.834	0	0.898	2	0.6382
AHI 3%	All	PPM1L	ENSG00000163590	protein_coding	protein phosphatase, Mg2+/Mn2+ dependent 1L	3	160754729	161070551	0.004593	AA, AsA, EA, HA	7988	2.834	13.1	3.454	3	0.3268
AHI 3%	All	SYCE3	ENSG00000217442	protein_coding	synaptonemal complex central element protein 3	22	50551155	50563887	0.004598	AA, AsA, EA, HA	7988	2.834	0	2.448	3	0.4847
AHI 3%	All	MSTN	ENSG00000138379	protein_coding	myostatin	2	190055671	190062986	0.004634	AA, AsA, EA, HA	7988	2.831	0	2.363	3	0.5005
AHI 3%	All	CDH6	ENSG00000113361	protein_coding	cadherin 6	5	31193371	31329169	0.004643	AA, AsA, EA, HA	7988	2.831	0	1.623	3	0.6541
AHI 3%	All	LINC01980	ENSG00000225548	lincRNA	long intergenic non-protein coding RNA 1980	3	27801798	27885953	0.004644	AA, AsA, EA, HA	7988	2.831	12.3	3.42	3	0.3313
AHI 3%	All	TMEM207	ENSG00000198398	protein_coding	transmembrane protein 207	3	190428655	190450037	0.004663	AA, EA, HA	7759	2.829	0	0.504	2	0.7772
AHI 3%	All	ZMYND12	ENSG00000066185	protein_coding	zinc finger MYND-type containing 12	1	42430242	42457263	0.004666	AA, AsA, EA, HA	7988	2.829	0	1.137	3	0.7682
AHI 3%	All	TMEM229A	ENSG00000234224	protein_coding	transmembrane protein 229A	7	124030694	124033900	0.004667	AA, AsA, EA, HA	7988	2.829	0	0.789	3	0.8521
AHI 3%	All	SSTR1	ENSG00000139874	protein_coding	somatostatin receptor 1	14	38208001	38213067	0.004673	AA, AsA, EA, HA	7988	2.829	0	1.151	3	0.7649
AHI 3%	All	TRIM59	ENSG00000213186	protein_coding	tripartite motif containing 59	3	160431799	160486592	0.004677	AA, AsA, EA, HA	7988	2.828	0	0.864	3	0.8342
AHI 3%	All	NAV2	ENSG00000166833	protein_coding	neuron navigator 2	11	19345205	20121387	0.00469	AA, AsA, EA, HA	7988	2.828	0	1.289	3	0.7318
AHI 3%	All	FAM9B	ENSG00000177138	protein_coding	family with sequence similarity 9 member B	X	9025543	9164979	0.004728	AA, EA, HA	7988	2.825	0	0.467	3	0.926
AHI 3%	All	CNTNAP3	ENSG00000106714	protein_coding	contactin associated protein like 3	9	39073894	39288309	0.004734	AA, AsA, EA, HA	7988	2.825	0	2.139	3	0.544
AHI 3%	All	ARMCX3	ENSG00000102401	protein_coding	armadillo repeat containing, X-linked 3	X	101623082	101625765	0.00474	AA, AsA, EA, HA	7988	2.824	22.4	3.867	3	0.2762
AHI 3%	All	ZNF587B	ENSG00000269343	protein_coding	zinc finger protein 587B	19	57819567	57844282	0.004741	AA, EA, HA	7759	2.824	39.1	3.283	2	0.1937
AHI 3%	All	APOLD1	ENSG00000178878	protein_coding	apolipoprotein L domain containing 1	12	12724917	12829558	0.004743	AA, AsA, EA, HA	7988	2.824	0	0.347	3	0.9509
AHI 3%	All	CCDC169	ENSG00000242715	protein_coding	coiled-coil domain containing 169	13	36227201	36298081	0.004745	AA, AsA, EA, HA	7988	2.824	0	1.96	3	0.5807
AHI 3%	All	GPR160	ENSG00000173890	protein_coding	G protein-coupled receptor 160	3	170037443	170085206	0.004765	AA, AsA, EA, HA	7988	2.823	0	2.248	3	0.5226
AHI 3%	All	CROCC2	ENSG00000226321	protein_coding	ciliary rootlet coiled-coil, rootletin family member 2	2	240906508	240993090	0.004768	AA, AsA, EA, HA	7988	2.822	0	0.706	3	0.8718
AHI 3%	All	AC008443.4	ENSG00000248514	antisense_RNA		5	181204362	181206871	0.004777	AA, AsA, EA, HA	7988	2.822	0	0.17	3	0.9823
AHI 3%	All	MYO1F	ENSG00000142347	protein_coding	myosin IF	19	8521258	8577524	0.004787	AA, AsA, EA, HA	7988	2.821	0	0.871	3	0.8324
AHI 3%	All	NRXN2	ENSG00000110076	protein_coding	neurexin 2	11	64606175	64723930	0.004788	AA, AsA, EA, HA	7988	2.821	0	2.381	3	0.4971
AHI 3%	All	PSMD7	ENSG00000103035	protein_coding	proteasome 26S subunit, non-ATPase 7	16	74296426	74306255	0.004804	AA, AsA, EA, HA	7988	2.82	0	0.372	3	0.946
AHI 3%	All	BNC2	ENSG00000173068	protein_coding	basonuclin 2	9	16408928	16871840	0.004822	AA, AsA, EA, HA	7988	2.819	0	1.659	3	0.646
AHI 3%	All	HDAC6	ENSG00000094631	protein_coding	histone deacetylase 6	X	48800618	48824675	0.004834	AA, AsA, EA, HA	7988	2.818	0	1.201	3	0.7527
AHI 3%	All	ATG10	ENSG00000152348	protein_coding	autophagy related 10	5	81971580	82277855	0.004837	AA, AsA, EA, HA	7988	2.818	0	1.886	3	0.5964
AHI 3%	All	CNTNAP4	ENSG00000152910	protein_coding	contactin associated protein like 4	16	76235373	76559238	0.004845	AA, AsA, EA, HA	7988	2.817	36.6	4.733	3	0.1924
AHI 3%	All	BCO2	ENSG00000197580	protein_coding	beta-carotene oxygenase 2	11	112175105	112223934	0.00487	AA, AsA, EA, HA	7988	2.816	0	2.644	3	0.4498
AHI 3%	All	ANKRD34C-AS1	ENSG00000259234	lincRNA	ANKRD34C antisense RNA 1	15	79209173	79283954	0.004878	AA, AsA, EA, HA	7988	2.815	39.1	4.923	3	0.1775
AHI 3%	All	AC009902.2	ENSG00000254027	antisense_RNA		8	81279663	81281457	0.004904	AA, AsA, EA, HA	7988	2.813	0	0.894	3	0.8269
AHI 3%	All	DYNAP	ENSG00000178690	protein_coding	dynactin associated protein	18	54587869	54599493	0.004915	AA, EA, HA	7759	2.813	0	0.68	2	0.7118
AHI 3%	All	NSUN3	ENSG00000178694	protein_coding	NOP2/Sun RNA methyltransferase family member 3	3	94062761	94127414	0.004915	AA, AsA, EA, HA	7988	2.813	0	1.634	3	0.6518
AHI 3%	All	ZNF281	ENSG00000162702	protein_coding	zinc finger protein 281	1	200404875	200410825	0.004937	AA, AsA, EA, HA	7988	2.811	0	2.162	3	0.5395
AHI 3%	All	CAGE1	ENSG00000164304	protein_coding	cancer antigen 1	6	7326647	7390188	0.004966	AA, AsA, EA, HA	7988	2.809	7.9	3.258	3	0.3535
AHI 3%	All	MLXIP	ENSG00000175727	protein_coding	MLX interacting protein	12	122077783	122148220	0.004977	AA, AsA, EA, HA	7988	2.808	0	2.799	3	0.4237
AHI 3%	All	RGS10	ENSG00000148908	protein_coding	regulator of G protein signaling 10	10	119499828	119543707	0.004982	AA, AsA, EA, HA	7988	2.808	0	0.87	3	0.8326
AHI 3%	All	HRASLS2	ENSG00000133328	protein_coding	HRAS like suppressor 2	11	63552767	63563336	0.004983	AA, EA, HA	7759	2.808	0	0.851	2	0.6536
AHI 3%	All	SLAMF1	ENSG00000117090	protein_coding	signaling lymphocytic activation molecule family member 1	1	160607214	160647300	0.004994	AA, AsA, EA, HA	7988	2.807	0	1.791	3	0.617
AHI 3%	All	APOB	ENSG00000084674	protein_coding	apolipoprotein B	2	21001424	21044145	0.004998	AA, AsA, EA, HA	7988	2.807	53.6	6.459	3	0.09129
AHI 3%	All	AL035078.2	ENSG00000254627	sense_intronic		11	32064047	32071640	0.005009	AA, HA	4513	2.806	0	0.449	1	0.5027
AHI 3%	All	TCTN3	ENSG00000119977	protein_coding	tectonic family member 3	10	95663396	95694521	0.005016	AA, AsA, EA, HA	7988	2.806	0	1.477	3	0.6877
AHI 3%	All	NPTN	ENSG00000156642	protein_coding	neuroplastin	15	73559819	73634316	0.005023	AA, AsA, EA, HA	7988	2.806	0	0.127	3	0.9884
AHI 3%	All	MCPH1-AS1	ENSG00000249898	antisense_RNA	MCPH1 antisense RNA 1	8	6621458	6708951	0.005025	AA, EA, HA	7759	2.805	0	0.435	2	0.8047
AHI 3%	All	C1QTNF1-AS1	ENSG00000265096	antisense_RNA	C1QTNF1 antisense RNA 1	17	79019242	79025911	0.00506	AA, AsA, EA, HA	7988	2.803	0	1.852	3	0.6037
AHI 3%	All	METTL5	ENSG00000138382	protein_coding	methyltransferase like 5	2	169810268	169825141	0.005064	AA, AsA, EA, HA	7988	2.803	16.8	3.604	3	0.3075
AHI 3%	All	SNORA21	ENSG00000199293	snoRNA	small nucleolar RNA, H/ACA box 21	17	38852601	38853761	0.005067	AA, AsA, EA, HA	7988	2.803	0	1.466	3	0.6901
AHI 3%	All	MKRN2	ENSG00000075975	protein_coding	makorin ring finger protein 2	3	12556128	12584627	0.00507	AA, AsA, EA, HA	7988	2.803	0	0.168	3	0.9826
AHI 3%	All	AC006547.1	ENSG00000236540	antisense_RNA		22	20061530	20065930	0.005078	AA, EA, HA	7759	2.802	0	1.134	2	0.5671
AHI 3%	All	SHH	ENSG00000164690	protein_coding	sonic hedgehog	7	155800030	155812885	0.005081	AA, AsA, EA, HA	7988	2.802	0	0.854	3	0.8366
AHI 3%	All	HOXB-AS1	ENSG00000230148	antisense_RNA	HOXB cluster antisense RNA 1	17	48542647	48552248	0.005095	AA, AsA, EA, HA	7988	2.801	0	2.498	3	0.4756
AHI 3%	All	AC005208.1	ENSG00000230258	antisense_RNA		17	70019526	70129039	0.005096	AA, AsA, EA, HA	7988	2.801	0	0.845	3	0.8386
AHI 3%	All	AKAP9	ENSG00000127914	protein_coding	A-kinase anchoring protein 9	7	91940806	92110667	0.005115	AA, AsA, EA, HA	7988	2.8	0	1.586	3	0.6626
AHI 3%	All	TRMO	ENSG00000136932	protein_coding	tRNA methyltransferase O	9	97904491	97923187	0.005116	AA, AsA, EA, HA	7988	2.8	14.1	3.493	3	0.3217
AHI 3%	All	IFNLR1	ENSG00000185436	protein_coding	interferon lambda receptor 1	1	24157099	24188110	0.005152	AA, AsA, EA, HA	7988	2.797	0	0.639	3	0.8874
AHI 3%	All	AC000068.2	ENSG00000273212	antisense_RNA		22	19455686	19456926	0.00516	AA, AsA, EA, HA	7988	2.797	0	0.085	3	0.9936
AHI 3%	All	Z84485.1	ENSG00000246982	antisense_RNA		6	36194673	36197194	0.005171	AA, EA, HA	7759	2.796	22.1	2.568	2	0.2769
AHI 3%	All	DNAJB5	ENSG00000137094	protein_coding	DnaJ heat shock protein family (Hsp40) member B5	9	34988641	34998431	0.005181	AA, AsA, EA, HA	7988	2.796	0	1.144	3	0.7665
AHI 3%	All	BUB1	ENSG00000169679	protein_coding	BUB1 mitotic checkpoint serine/threonine kinase	2	110637698	110678959	0.00519	AA, AsA, EA, HA	7988	2.795	0	0.571	3	0.9031
AHI 3%	All	AP002833.1	ENSG00000254938	lincRNA		11	126919369	126940450	0.005196	AA, AsA, HA	4742	2.795	0	0.706	2	0.7026
AHI 3%	All	FMO3	ENSG00000007933	protein_coding	flavin containing monooxygenase 3	1	171090838	171117828	0.005204	AA, AsA, EA, HA	7988	2.794	29.9	4.279	3	0.2329
AHI 3%	All	FABP5	ENSG00000164687	protein_coding	fatty acid binding protein 5	8	81279663	81284566	0.005208	AA, AsA, EA, HA	7988	2.794	0	0.851	3	0.8373
AHI 3%	All	ITIH2	ENSG00000151655	protein_coding	inter-alpha-trypsin inhibitor heavy chain 2	10	7703203	7749327	0.005239	AA, AsA, EA, HA	7988	2.792	0	0.862	3	0.8345
AHI 3%	All	AC068831.2	ENSG00000224441	antisense_RNA		15	90931704	90935985	0.005248	AA, AsA, EA, HA	7988	2.791	0	1.602	3	0.659
AHI 3%	All	VGLL3	ENSG00000206538	protein_coding	vestigial like family member 3	3	86889467	86991757	0.005255	AA, AsA, EA, HA	7988	2.791	0	1.183	3	0.7572
AHI 3%	All	SAMD9	ENSG00000205413	protein_coding	sterile alpha motif domain containing 9	7	93101327	93117859	0.005257	AA, AsA, EA, HA	7988	2.791	13.5	3.467	3	0.3251
AHI 3%	All	AL133351.1	ENSG00000224846	antisense_RNA		6	2988913	3000131	0.005265	AA, AsA, EA, HA	7988	2.79	0	1.511	3	0.6798
AHI 3%	All	CCNL1	ENSG00000163660	protein_coding	cyclin L1	3	157146530	157161752	0.005265	AA, AsA, EA, HA	7988	2.79	0	0.44	3	0.9318
AHI 3%	All	IGHD1-26	ENSG00000211907	IG_D_gene	immunoglobulin heavy diversity 1-26	14	105881055	105881564	0.005281	AA, EA, HA	7759	2.789	0	0.814	2	0.6655
AHI 3%	All	MAGEE2	ENSG00000186675	protein_coding	MAGE family member E2	X	75782139	75785246	0.005287	AA, AsA, EA, HA	7988	2.789	25.9	4.049	3	0.2563
AHI 3%	All	NYAP1	ENSG00000166924	protein_coding	neuronal tyrosine phosphorylated phosphoinositide-3-kinase adaptor 1	7	100482939	100494798	0.00529	AA, AsA, EA, HA	7988	2.789	11	3.37	3	0.3381
AHI 3%	All	AC007114.1	ENSG00000263004	lincRNA		17	57085147	57086023	0.005297	AA, AsA, EA, HA	7988	2.788	0	1.57	3	0.6663
AHI 3%	All	AC098617.1	ENSG00000233766	antisense_RNA		2	191845539	192042730	0.005298	AA, AsA, EA, HA	7988	2.788	0	0.381	3	0.944
AHI 3%	All	TRAPPC6A	ENSG00000007255	protein_coding	trafficking protein particle complex 6A	19	45163185	45179228	0.005314	AA, AsA, EA, HA	7988	2.787	43	5.261	3	0.1537
AHI 3%	All	BORCS8	ENSG00000254901	protein_coding	BLOC-1 related complex subunit 8	19	19176901	19193122	0.005317	AA, AsA, EA, HA	7988	2.787	0	0.882	3	0.8298
AHI 3%	All	RAPGEF3	ENSG00000079337	protein_coding	Rap guanine nucleotide exchange factor 3	12	47737048	47768747	0.00532	AA, AsA, EA, HA	7988	2.787	0	2.902	3	0.4069
AHI 3%	All	LINC01968	ENSG00000237222	lincRNA	long intergenic non-protein coding RNA 1968	3	194709304	194766686	0.005349	AA, AsA, EA, HA	7988	2.785	0	0.956	3	0.8119
AHI 3%	All	PHRF1	ENSG00000070047	protein_coding	PHD and ring finger domains 1	11	575486	613215	0.005368	AA, AsA, EA, HA	7988	2.784	15.6	3.555	3	0.3137
AHI 3%	All	NAPG	ENSG00000134265	protein_coding	NSF attachment protein gamma	18	10525641	10551501	0.005377	AA, AsA, EA, HA	7988	2.784	0	0.975	3	0.8073
AHI 3%	All	GAP43	ENSG00000172020	protein_coding	growth associated protein 43	3	115623061	115721202	0.005407	AA, AsA, EA, HA	7988	2.782	0	2.694	3	0.4412
AHI 3%	All	CLEC4A	ENSG00000111729	protein_coding	C-type lectin domain family 4 member A	12	8123660	8138613	0.00541	AA, EA, HA	7759	2.782	0	1.787	2	0.4093
AHI 3%	All	ARMC7	ENSG00000125449	protein_coding	armadillo repeat containing 7	17	75109355	75131263	0.005424	AA, AsA, EA, HA	7988	2.781	0	2.308	3	0.5109
AHI 3%	All	GDA	ENSG00000119125	protein_coding	guanine deaminase	9	72114211	72257200	0.005445	AA, AsA, EA, HA	7988	2.779	0	2.787	3	0.4256
AHI 3%	All	AC073389.1	ENSG00000268584	antisense_RNA		10	73625106	73626438	0.005453	AA, AsA, EA, HA	7988	2.779	43.8	5.333	3	0.1489
AHI 3%	All	RHOT1	ENSG00000126858	protein_coding	ras homolog family member T1	17	32141992	32253371	0.005457	AA, AsA, EA, HA	7988	2.779	53.3	6.423	3	0.09274
AHI 3%	All	STS	ENSG00000101846	protein_coding	steroid sulfatase	X	7218661	7349959	0.005471	AA, AsA, EA, HA	7988	2.778	39.4	4.951	3	0.1754
AHI 3%	All	FUBP3	ENSG00000107164	protein_coding	far upstream element binding protein 3	9	130579031	130639350	0.005474	AA, AsA, EA, HA	7988	2.778	37.8	4.824	3	0.1852
AHI 3%	All	GPX7	ENSG00000116157	protein_coding	glutathione peroxidase 7	1	52601853	52609050	0.005484	AA, AsA, EA, HA	7988	2.777	0	1.535	3	0.6741
AHI 3%	All	REG1B	ENSG00000172023	protein_coding	regenerating family member 1 beta	2	79085056	79087999	0.005502	AA, AsA, EA, HA	7988	2.776	0	2.088	3	0.5543
AHI 3%	All	WDR27	ENSG00000184465	protein_coding	WD repeat domain 27	6	169457627	169703044	0.005505	AA, AsA, EA, HA	7988	2.776	4.5	3.143	3	0.3701
AHI 3%	All	MS4A1	ENSG00000156738	protein_coding	membrane spanning 4-domains A1	11	60455516	60470752	0.005513	AA, EA, HA	7759	2.775	0	0.088	2	0.957
AHI 3%	All	HNRNPH1	ENSG00000169045	protein_coding	heterogeneous nuclear ribonucleoprotein H1	5	179614131	179634780	0.005519	AA, AsA, EA, HA	7988	2.775	0	2.703	3	0.4398
AHI 3%	All	CLIC1	ENSG00000213719	protein_coding	chloride intracellular channel 1	6	31729595	31740743	0.005519	AA, AsA, EA, HA	7988	2.775	0	1.346	3	0.7183
AHI 3%	All	AL512343.2	ENSG00000272562	antisense_RNA		1	226061582	226062815	0.005563	AA, AsA, EA, HA	7988	2.772	35	4.616	3	0.2022
AHI 3%	All	RPL4	ENSG00000174444	protein_coding	ribosomal protein L4	15	66497021	66524509	0.005565	AA, AsA, EA, HA	7988	2.772	21.2	3.808	3	0.2829
AHI 3%	All	PDZD2	ENSG00000133401	protein_coding	PDZ domain containing 2	5	31638927	32110929	0.005571	AA, AsA, EA, HA	7988	2.772	0	0.847	3	0.8381
AHI 3%	All	LHB	ENSG00000104826	protein_coding	luteinizing hormone beta polypeptide	19	49015025	49018072	0.005575	AA, AsA, EA, HA	7988	2.772	0	0.05	3	0.9971
AHI 3%	All	WNK4	ENSG00000126562	protein_coding	WNK lysine deficient protein kinase 4	17	42779808	42797548	0.005614	AA, AsA, EA, HA	7988	2.77	0	2.345	3	0.5039
AHI 3%	All	CYP19A1	ENSG00000137869	protein_coding	cytochrome P450 family 19 subfamily A member 1	15	51210796	51323819	0.005614	AA, AsA, EA, HA	7988	2.77	0	0.22	3	0.9742
AHI 3%	All	FUT5	ENSG00000130383	protein_coding	fucosyltransferase 5	19	5865970	5867741	0.005647	AA, EA, HA	7759	2.768	80.6	10.316	2	0.005754
AHI 3%	All	KDM2A	ENSG00000173120	protein_coding	lysine demethylase 2A	11	67118982	67258160	0.005648	AA, AsA, EA, HA	7988	2.768	0	0.644	3	0.8862
AHI 3%	All	DRICH1	ENSG00000189269	protein_coding	aspartate rich 1	22	23608249	23632021	0.005658	AA, AsA, EA, HA	7988	2.767	0	0.516	3	0.9153
AHI 3%	All	TUBA4B	ENSG00000243910	protein_coding	tubulin alpha 4b	2	219252248	219272059	0.005663	AA, AsA, EA, HA	7988	2.767	0	1.133	3	0.7692
AHI 3%	All	TIPRL	ENSG00000143155	protein_coding	TOR signaling pathway regulator	1	168178671	168202056	0.005664	AA, AsA, EA, HA	7988	2.767	0	0.437	3	0.9324
AHI 3%	All	C4orf46	ENSG00000205208	protein_coding	chromosome 4 open reading frame 46	4	158666681	158672695	0.005664	AA, AsA, EA, HA	7988	2.767	0	0.4	3	0.9402
AHI 3%	All	POTEF	ENSG00000196604	protein_coding	POTE ankyrin domain family member F	2	130073573	130127772	0.005674	AA, AsA, EA, HA	7988	2.766	35.1	4.626	3	0.2013
AHI 3%	All	MCHR2	ENSG00000152034	protein_coding	melanin concentrating hormone receptor 2	6	99921034	99994245	0.005681	AA, AsA, EA, HA	7988	2.766	0	1.141	3	0.7671
AHI 3%	All	CEP135	ENSG00000174799	protein_coding	centrosomal protein 135	4	55948541	56033372	0.005709	AA, AsA, EA, HA	7988	2.764	0	2.505	3	0.4743
AHI 3%	All	HTR5A-AS1	ENSG00000220575	antisense_RNA	HTR5A antisense RNA 1	7	155069246	155071467	0.005729	AA, AsA, EA, HA	7988	2.763	0	0.678	3	0.8783
AHI 3%	All	NOG	ENSG00000183691	protein_coding	noggin	17	56592700	56596589	0.005752	AA, AsA, EA, HA	7988	2.762	0	1.967	3	0.5794
AHI 3%	All	VPS16	ENSG00000215305	protein_coding	VPS16, CORVET/HOPS core subunit	20	2839782	2866718	0.005769	AA, AsA, EA, HA	7988	2.761	0	2.392	3	0.4951
AHI 3%	All	PRSS27	ENSG00000172382	protein_coding	protease, serine 27	16	2712445	2720938	0.005787	AA, AsA, EA, HA	7988	2.76	0	1.899	3	0.5936
AHI 3%	All	ISCA1	ENSG00000135070	protein_coding	iron-sulfur cluster assembly 1	9	86264744	86283730	0.00579	AA, AsA, EA, HA	7988	2.759	0	1.185	3	0.7566
AHI 3%	All	AC022217.3	ENSG00000253736	antisense_RNA		5	172762563	172778382	0.005792	AA, AsA, EA, HA	7988	2.759	0	0.461	3	0.9274
AHI 3%	All	AL357140.2	ENSG00000228150	sense_intronic		1	9942863	9948525	0.005802	AA, AsA, EA, HA	7988	2.759	0	2.075	3	0.557
AHI 3%	All	LRRC47	ENSG00000130764	protein_coding	leucine rich repeat containing 47	1	3781084	3796618	0.005813	AA, AsA, EA, HA	7988	2.758	0	2.816	3	0.4208
AHI 3%	All	GPD1L	ENSG00000152642	protein_coding	glycerol-3-phosphate dehydrogenase 1 like	3	32106338	32168705	0.005816	AA, AsA, EA, HA	7988	2.758	40.8	5.065	3	0.1671
AHI 3%	All	CD164	ENSG00000135535	protein_coding	CD164 molecule	6	109366519	109382962	0.005823	AA, AsA, EA, HA	7988	2.758	0	1.975	3	0.5776
AHI 3%	All	LAX1	ENSG00000122188	protein_coding	lymphocyte transmembrane adaptor 1	1	203765091	203776119	0.005831	AA, AsA, EA, HA	7988	2.757	0	0.193	3	0.9788
AHI 3%	All	C16orf72	ENSG00000182831	protein_coding	chromosome 16 open reading frame 72	16	9090648	9119708	0.005852	AA, AsA, EA, HA	7988	2.756	0	2.559	3	0.4647
AHI 3%	All	ALDH6A1	ENSG00000119711	protein_coding	aldehyde dehydrogenase 6 family member A1	14	74056869	74085471	0.005852	AA, AsA, EA, HA	7988	2.756	0	0.369	3	0.9465
AHI 3%	All	TBC1D19	ENSG00000109680	protein_coding	TBC1 domain family member 19	4	26576435	26755351	0.005862	AA, AsA, EA, HA	7988	2.755	0	1.42	3	0.7008
AHI 3%	All	AC110813.1	ENSG00000249690	antisense_RNA		4	150578869	150582482	0.00587	AA, AsA, EA, HA	7988	2.755	0	0.037	3	0.9981
AHI 3%	All	YARS2	ENSG00000139131	protein_coding	tyrosyl-tRNA synthetase 2	12	32726498	32756381	0.005882	AA, AsA, EA, HA	7988	2.754	57.7	7.092	3	0.06902
AHI 3%	All	LINC02027	ENSG00000243694	lincRNA	long intergenic non-protein coding RNA 2027	3	80995336	81096235	0.005885	AA, AsA, EA, HA	7988	2.754	0	0.864	3	0.8341
AHI 3%	All	HTR5A	ENSG00000157219	protein_coding	5-hydroxytryptamine receptor 5A	7	155070083	155085676	0.005919	AA, AsA, EA, HA	7988	2.752	0	0.689	3	0.8758
AHI 3%	All	PLSCR3	ENSG00000187838	protein_coding	phospholipid scramblase 3	17	7388968	7395365	0.005936	AA, AsA, EA, HA	7988	2.751	0	1.344	3	0.7187
AHI 3%	All	AP002856.4	ENSG00000237612	lincRNA		11	131235805	131252087	0.00594	AA, EA, HA	7759	2.751	0	1.558	2	0.4589
AHI 3%	All	ZNF81	ENSG00000197779	protein_coding	zinc finger protein 81	X	47836181	48003560	0.005962	AA, AsA, EA, HA	7988	2.75	0	1.221	3	0.7479
AHI 3%	All	FAM196B	ENSG00000204767	protein_coding	family with sequence similarity 196 member B	5	169864072	169980553	0.005965	AA, AsA, EA, HA	7988	2.75	0	0.202	3	0.9772
AHI 3%	All	COPG2	ENSG00000158623	protein_coding	coatomer protein complex subunit gamma 2	7	130506027	130669271	0.00597	AA, AsA, EA, HA	7988	2.749	0	1.954	3	0.5819
AHI 3%	All	EIF4A3	ENSG00000141543	protein_coding	eukaryotic translation initiation factor 4A3	17	80135277	80147697	0.005974	AA, AsA, EA, HA	7988	2.749	0	1.599	3	0.6596
AHI 3%	All	HIST1H2BN	ENSG00000233822	protein_coding	histone cluster 1 H2B family member n	6	27824046	27866794	0.005989	AA, AsA, EA, HA	7988	2.748	0	0.747	3	0.862
AHI 3%	All	AC091691.2	ENSG00000265484	lincRNA		18	71226024	71237977	0.005995	AA, EA, HA	7759	2.748	0	1.204	2	0.5478
AHI 3%	All	TSN	ENSG00000211460	protein_coding	translin	2	121736451	121765753	0.005995	AA, AsA, EA, HA	7988	2.748	26.2	4.066	3	0.2545
AHI 3%	All	WDR89	ENSG00000140006	protein_coding	WD repeat domain 89	14	63598502	63601710	0.006007	AA, AsA, EA, HA	7988	2.747	0	1.379	3	0.7104
AHI 3%	All	VTA1	ENSG00000009844	protein_coding	vesicle trafficking 1	6	142146881	142224662	0.006016	AA, AsA, EA, HA	7988	2.747	0	1.733	3	0.6296
AHI 3%	All	SLC5A7	ENSG00000115665	protein_coding	solute carrier family 5 member 7	2	107986446	108014068	0.006023	AA, AsA, EA, HA	7988	2.747	0	0.65	3	0.885
AHI 3%	All	DLGAP1-AS1	ENSG00000177337	antisense_RNA	DLGAP1 antisense RNA 1	18	3593725	3594639	0.00603	AA, EA, HA	7759	2.746	15.5	2.368	2	0.3061
AHI 3%	All	ADH1B	ENSG00000196616	protein_coding	alcohol dehydrogenase 1B (class I), beta polypeptide	4	99304958	99353036	0.006038	AA, AsA, EA, HA	7988	2.746	0	0.191	3	0.9791
AHI 3%	All	RBM28	ENSG00000106344	protein_coding	RNA binding motif protein 28	7	128297685	128343928	0.006051	AA, AsA, EA, HA	7988	2.745	0	0.589	3	0.8989
AHI 3%	All	TMEM184B	ENSG00000198792	protein_coding	transmembrane protein 184B	22	38218772	38273471	0.006056	AA, AsA, EA, HA	7988	2.745	0	1.518	3	0.6782
AHI 3%	All	TIMELESS	ENSG00000111602	protein_coding	timeless circadian clock	12	56417128	56450137	0.006056	AA, AsA, EA, HA	7988	2.745	0	1.204	3	0.7521
AHI 3%	All	IL27	ENSG00000197272	protein_coding	interleukin 27	16	28498434	28512049	0.00606	AA, AsA, EA, HA	7988	2.745	44.9	5.446	3	0.1419
AHI 3%	All	VSIG10L	ENSG00000186806	protein_coding	V-set and immunoglobulin domain containing 10 like	19	51331530	51342125	0.006067	AA, AsA, EA, HA	7988	2.744	0	1.899	3	0.5936
AHI 3%	All	NMNAT1	ENSG00000173614	protein_coding	nicotinamide nucleotide adenylyltransferase 1	1	9942863	9985509	0.006067	AA, AsA, EA, HA	7988	2.744	36.8	4.746	3	0.1914
AHI 3%	All	CETP	ENSG00000087237	protein_coding	cholesteryl ester transfer protein	16	56961845	56983666	0.006068	AA, AsA, EA, HA	7988	2.744	0	2.096	3	0.5528
AHI 3%	All	HMGN1	ENSG00000205581	protein_coding	high mobility group nucleosome binding domain 1	21	39342499	39349658	0.006078	AA, AsA, EA, HA	7988	2.744	0	0.993	3	0.8028
AHI 3%	All	PLEKHG3	ENSG00000126822	protein_coding	pleckstrin homology and RhoGEF domain containing G3	14	64703706	64750158	0.006081	AA, AsA, EA, HA	7988	2.743	0	1.872	3	0.5993
AHI 3%	All	NABP1	ENSG00000173559	protein_coding	nucleic acid binding protein 1	2	191677725	191686913	0.006103	AA, AsA, EA, HA	7988	2.742	7	3.225	3	0.3582
AHI 3%	All	WNT11	ENSG00000085741	protein_coding	Wnt family member 11	11	76186322	76211113	0.006107	AA, AsA, EA, HA	7988	2.742	0	0.818	3	0.8451
AHI 3%	All	DBX2	ENSG00000185610	protein_coding	developing brain homeobox 2	12	45014670	45051343	0.006113	AA, AsA, EA, HA	7988	2.742	0	2.747	3	0.4323
AHI 3%	All	AC022364.1	ENSG00000247934	antisense_RNA		12	28164751	28190645	0.006116	AA, EA, HA	7759	2.741	0	1.647	2	0.4388
AHI 3%	All	ABCC12	ENSG00000140798	protein_coding	ATP binding cassette subfamily C member 12	16	48082854	48156969	0.006119	AA, AsA, EA, HA	7988	2.741	0	0.812	3	0.8465
AHI 3%	All	AC067817.2	ENSG00000253829	antisense_RNA		8	38846470	38846825	0.006125	EA, HA	6042	2.741	0	0.118	1	0.731
AHI 3%	All	RBM12	ENSG00000244462	protein_coding	RNA binding motif protein 12	20	35648929	35665940	0.006137	AA, AsA, EA, HA	7988	2.74	0	0.406	3	0.9389
AHI 3%	All	JRKL-AS1	ENSG00000255679	lincRNA	JRKL antisense RNA 1	11	96451118	96481446	0.006145	AA, AsA, EA, HA	7988	2.74	0	1.454	3	0.6929
AHI 3%	All	FAM200A	ENSG00000221909	protein_coding	family with sequence similarity 200 member A	7	99546684	99559496	0.006148	AA, AsA, EA, HA	7988	2.74	23.8	3.939	3	0.2681
AHI 3%	All	MS4A4E	ENSG00000214787	protein_coding	membrane spanning 4-domains A4E	11	60201278	60243085	0.006165	AA, AsA, EA, HA	7988	2.739	23.9	3.945	3	0.2675
AHI 3%	All	ATP1A1-AS1	ENSG00000203865	processed_transcript	ATP1A1 antisense RNA 1	1	116392845	116418928	0.006173	AA, AsA, EA, HA	7988	2.738	0	0.34	3	0.9523
AHI 3%	All	B3GAT1	ENSG00000109956	protein_coding	beta-1,3-glucuronyltransferase 1	11	134378060	134412917	0.006176	AA, AsA, EA, HA	7988	2.738	0	0.961	3	0.8106
AHI 3%	All	HERPUD2	ENSG00000122557	protein_coding	HERPUD family member 2	7	35632647	35800628	0.00619	AA, AsA, EA, HA	7988	2.738	58.7	7.26	3	0.06405
AHI 3%	All	H3F3A	ENSG00000163041	protein_coding	H3 histone family member 3A	1	226061582	226072000	0.00619	AA, AsA, EA, HA	7988	2.738	14.2	3.496	3	0.3212
AHI 3%	All	TMEM63A	ENSG00000196187	protein_coding	transmembrane protein 63A	1	225844538	225883357	0.006195	AA, AsA, EA, HA	7988	2.737	0	2.93	3	0.4025
AHI 3%	All	SAMD13	ENSG00000203943	protein_coding	sterile alpha motif domain containing 13	1	84298232	84385494	0.006195	AA, AsA, EA, HA	7988	2.737	0	0.456	3	0.9285
AHI 3%	All	NIF3L1	ENSG00000196290	protein_coding	NGG1 interacting factor 3 like 1	2	200888723	200903898	0.006198	AA, AsA, EA, HA	7988	2.737	0	0.004	3	0.9999
AHI 3%	All	NLRP10	ENSG00000182261	protein_coding	NLR family pyrin domain containing 10	11	7959424	7965290	0.006209	AA, EA, HA	7759	2.737	0	0.284	2	0.8677
AHI 3%	All	NPPA-AS1	ENSG00000242349	antisense_RNA	NPPA antisense RNA 1	1	11840162	11848279	0.006215	AA, AsA, EA, HA	7988	2.736	0	1.569	3	0.6664
AHI 3%	All	HIST2H2BF	ENSG00000203814	protein_coding	histone cluster 2 H2B family member f	1	149782646	149886731	0.006223	AA, AsA, EA, HA	7988	2.736	0	1.24	3	0.7434
AHI 3%	All	GPS1	ENSG00000169727	protein_coding	G protein pathway suppressor 1	17	82049699	82058417	0.006227	AA, AsA, EA, HA	7988	2.736	0	2.62	3	0.4541
AHI 3%	All	AC003002.1	ENSG00000256060	protein_coding	Trafficking protein particle complex subunit 2B	19	57363258	57365317	0.006242	AA, AsA, EA, HA	7988	2.735	0	2.296	3	0.5133
AHI 3%	All	ZNF671	ENSG00000083814	protein_coding	zinc finger protein 671	19	57719752	57727750	0.006274	AA, AsA, EA, HA	7988	2.733	0	1.996	3	0.5733
AHI 3%	All	PMS1	ENSG00000064933	protein_coding	PMS1 homolog 1, mismatch repair system component	2	189783661	189877627	0.006287	AA, AsA, EA, HA	7988	2.732	0	2.476	3	0.4796
AHI 3%	All	IGHV7-81	ENSG00000211979	IG_V_gene	immunoglobulin heavy variable 7-81 (non-functional)	14	106874575	106875021	0.00629	AA, EA, HA	7759	2.732	7.4	2.159	2	0.3397
AHI 3%	All	IQSEC1	ENSG00000144711	protein_coding	IQ motif and Sec7 domain 1	3	12897319	13073638	0.006322	AA, AsA, EA, HA	7988	2.731	39.4	4.954	3	0.1752
AHI 3%	All	AP000785.2	ENSG00000255362	lincRNA		11	76209956	76214491	0.006339	AA, AsA, EA, HA	7988	2.73	5.4	3.171	3	0.3659
AHI 3%	All	ATP6V0E1	ENSG00000113732	protein_coding	ATPase H+ transporting V0 subunit e1	5	172983542	173035489	0.00634	AA, AsA, EA, HA	7988	2.73	0	1.424	3	0.7
AHI 3%	All	DAB2	ENSG00000153071	protein_coding	DAB2, clathrin adaptor protein	5	39371740	39462492	0.006343	AA, AsA, EA, HA	7988	2.73	0	0.101	3	0.9917
AHI 3%	All	TEX37	ENSG00000172073	protein_coding	testis expressed 37	2	88524679	88529474	0.006347	AA, AsA, HA	4742	2.729	0	1.201	2	0.5486
AHI 3%	All	AGPAT5	ENSG00000155189	protein_coding	1-acylglycerol-3-phosphate O-acyltransferase 5	8	6707951	6759684	0.006348	AA, AsA, EA, HA	7988	2.729	0	2.056	3	0.5609
AHI 3%	All	CATSPERZ	ENSG00000219435	protein_coding	catsper channel auxiliary subunit zeta	11	64285183	64305745	0.006349	AA, AsA, EA, HA	7988	2.729	0.4	3.011	3	0.39
AHI 3%	All	FAM104B	ENSG00000182518	protein_coding	family with sequence similarity 104 member B	X	55143805	55161789	0.006357	AA, AsA, EA, HA	7988	2.729	0	0.553	3	0.9071
AHI 3%	All	BNC1	ENSG00000169594	protein_coding	basonuclin 1	15	83255933	83284960	0.006357	AA, AsA, EA, HA	7988	2.729	0	0.293	3	0.9613
AHI 3%	All	SGMS2	ENSG00000164023	protein_coding	sphingomyelin synthase 2	4	107824231	107915025	0.006364	AA, AsA, EA, HA	7988	2.728	42.2	5.188	3	0.1585
AHI 3%	All	HS1BP3	ENSG00000118960	protein_coding	HCLS1 binding protein 3	2	20560450	20651521	0.006369	AA, AsA, EA, HA	7988	2.728	27.1	4.117	3	0.2491
AHI 3%	All	ZNF721	ENSG00000182903	protein_coding	zinc finger protein 721	4	425809	500118	0.006385	AA, AsA, EA, HA	7988	2.727	39.6	4.969	3	0.1741
AHI 3%	All	RPS15	ENSG00000115268	protein_coding	ribosomal protein S15	19	1437621	1440542	0.006388	AA, AsA, EA, HA	7988	2.727	42.9	5.25	3	0.1544
AHI 3%	All	AKNAD1	ENSG00000162641	protein_coding	AKNA domain containing 1	1	108815913	108858229	0.006399	AA, EA, HA	7759	2.727	0	0.12	2	0.9418
AHI 3%	All	VWDE	ENSG00000146530	protein_coding	von Willebrand factor D and EGF domains	7	12331199	12403827	0.006399	AA, AsA, EA, HA	7988	2.727	0	2.413	3	0.4912
AHI 3%	All	AC073896.5	ENSG00000258260	antisense_RNA		12	56266793	56271088	0.006411	AA, AsA, EA, HA	7988	2.726	0	1.723	3	0.6317
AHI 3%	All	ZNF778	ENSG00000170100	protein_coding	zinc finger protein 778	16	89217224	89228886	0.00642	AA, AsA, EA, HA	7988	2.726	0	0.981	3	0.8058
AHI 3%	All	MAP3K4	ENSG00000085511	protein_coding	mitogen-activated protein kinase kinase kinase 4	6	160991128	161117863	0.006428	AA, AsA, EA, HA	7988	2.725	27	4.112	3	0.2496
AHI 3%	All	EMC1	ENSG00000127463	protein_coding	ER membrane protein complex subunit 1	1	19215666	19252550	0.006447	AA, AsA, EA, HA	7988	2.724	0	1.988	3	0.5749
AHI 3%	All	SPPL2A	ENSG00000138600	protein_coding	signal peptide peptidase like 2A	15	50702282	50766140	0.00647	AA, AsA, EA, HA	7988	2.723	0	1.152	3	0.7645
AHI 3%	All	SDCBP2	ENSG00000125775	protein_coding	syndecan binding protein 2	20	1309210	1329085	0.006502	AA, AsA, EA, HA	7988	2.721	0	1.549	3	0.6711
AHI 3%	All	YIPF7	ENSG00000177752	protein_coding	Yip1 domain family member 7	4	44622070	44678879	0.006507	AA, AsA, EA, HA	7988	2.721	0	0.303	3	0.9595
AHI 3%	All	ZNF655	ENSG00000197343	protein_coding	zinc finger protein 655	7	99558078	99576452	0.006514	AA, AsA, EA, HA	7988	2.721	0	1.941	3	0.5847
AHI 3%	All	RBP1	ENSG00000114115	protein_coding	retinol binding protein 1	3	139517430	139540143	0.006515	AA, AsA, EA, HA	7988	2.721	0	2.497	3	0.4758
AHI 3%	All	AC090912.2	ENSG00000266850	antisense_RNA		18	22723505	22900991	0.006521	AA, AsA, EA, HA	7988	2.72	24.2	3.96	3	0.2658
AHI 3%	All	ZNF623	ENSG00000183309	protein_coding	zinc finger protein 623	8	143635373	143651477	0.006524	AA, AsA, EA, HA	7988	2.72	0	0.545	3	0.9088
AHI 3%	All	KIAA0368	ENSG00000136813	protein_coding	KIAA0368	9	111359922	111484754	0.006525	AA, AsA, EA, HA	7988	2.72	72.2	10.801	3	0.01285
AHI 3%	All	CCDC90B	ENSG00000137500	protein_coding	coiled-coil domain containing 90B	11	83260680	83287371	0.006531	AA, AsA, EA, HA	7988	2.72	52.4	6.303	3	0.09778
AHI 3%	All	ERLIN1	ENSG00000107566	protein_coding	ER lipid raft associated 1	10	100150095	100186384	0.006536	AA, AsA, EA, HA	7988	2.72	40.2	5.016	3	0.1706
AHI 3%	All	SMIM22	ENSG00000267795	protein_coding	small integral membrane protein 22	16	4787465	4797244	0.006541	AA, EA, HA	7759	2.719	19.1	2.471	2	0.2907
AHI 3%	All	MIA3	ENSG00000154305	protein_coding	MIA family member 3, ER export factor	1	222617433	222668059	0.006548	AA, AsA, EA, HA	7988	2.719	0	1.314	3	0.7259
AHI 3%	All	AC022915.3	ENSG00000253892	lincRNA		8	48659014	48659581	0.006548	AA, EA, HA	7759	2.719	0	0.523	2	0.7699
AHI 3%	All	SRA1	ENSG00000213523	protein_coding	steroid receptor RNA activator 1	5	140537261	140558809	0.006558	AA, AsA, EA, HA	7988	2.718	35.9	4.684	3	0.1965
AHI 3%	All	C1orf158	ENSG00000157330	protein_coding	chromosome 1 open reading frame 158	1	12746164	12760893	0.006559	AA, EA, HA	7759	2.718	59	4.881	2	0.08712
AHI 3%	All	ESRG	ENSG00000265992	sense_intronic	embryonic stem cell related (non-protein coding)	3	54631594	54638407	0.006575	AA, AsA, EA, HA	7988	2.718	0	2.039	3	0.5643
AHI 3%	All	HIPK2	ENSG00000064393	protein_coding	homeodomain interacting protein kinase 2	7	139561564	139778678	0.006584	AA, AsA, EA, HA	7988	2.717	0	0.717	3	0.8692
AHI 3%	All	SLC39A3	ENSG00000141873	protein_coding	solute carrier family 39 member 3	19	2732258	2740631	0.006587	AA, AsA, EA, HA	7988	2.717	0	1.458	3	0.692
AHI 3%	All	CORO1A	ENSG00000102879	protein_coding	coronin 1A	16	30182602	30188517	0.006606	AA, AsA, EA, HA	7988	2.716	0	0.736	3	0.8646
AHI 3%	All	TRIM52	ENSG00000183718	protein_coding	tripartite motif containing 52	5	181257494	181261978	0.006611	AA, AsA, EA, HA	7988	2.716	0	2.043	3	0.5635
AHI 3%	All	CD4	ENSG00000010610	protein_coding	CD4 molecule	12	6789392	6821771	0.006621	AA, AsA, EA, HA	7988	2.715	0	1.706	3	0.6356
AHI 3%	All	AL353194.1	ENSG00000229539	antisense_RNA		20	3888535	3889861	0.006634	AA, AsA, EA, HA	7988	2.715	0	0.888	3	0.8282
AHI 3%	All	GGACT	ENSG00000134864	protein_coding	gamma-glutamylamine cyclotransferase	13	100530089	100589523	0.00665	AA, AsA, EA, HA	7988	2.714	44.3	5.387	3	0.1456
AHI 3%	All	ZNF19	ENSG00000157429	protein_coding	zinc finger protein 19	16	71463634	71565470	0.00667	AA, AsA, EA, HA	7988	2.713	41.8	5.158	3	0.1606
AHI 3%	All	LINC01297	ENSG00000225255	lincRNA	long intergenic non-protein coding RNA 1297	22	15748147	15776870	0.006671	AsA, EA, HA	6271	2.713	0	0.449	2	0.799
AHI 3%	All	GTF3C1	ENSG00000077235	protein_coding	general transcription factor IIIC subunit 1	16	27459020	27550361	0.006675	AA, AsA, EA, HA	7988	2.713	0	2.027	3	0.5668
AHI 3%	All	CHST4	ENSG00000140835	protein_coding	carbohydrate sulfotransferase 4	16	71526312	71537921	0.006675	AA, AsA, EA, HA	7988	2.713	46.9	5.648	3	0.1301
AHI 3%	All	LRRC72	ENSG00000205858	protein_coding	leucine rich repeat containing 72	7	16526711	16582273	0.006704	AA, AsA, EA, HA	7988	2.711	0	0.801	3	0.8493
AHI 3%	All	AC007228.2	ENSG00000268568	lincRNA		19	56671576	56672684	0.00671	AA, AsA, EA, HA	7988	2.711	0	2.422	3	0.4896
AHI 3%	All	CDKL3	ENSG00000006837	protein_coding	cyclin dependent kinase like 3	5	134286369	134372033	0.006711	AA, AsA, EA, HA	7988	2.711	0	0.586	3	0.8997
AHI 3%	All	ZSCAN18	ENSG00000121413	protein_coding	zinc finger and SCAN domain containing 18	19	58084057	58119049	0.006712	AA, AsA, EA, HA	7988	2.711	0	0.302	3	0.9597
AHI 3%	All	PLIN3	ENSG00000105355	protein_coding	perilipin 3	19	4838360	4868240	0.006728	AA, AsA, EA, HA	7988	2.71	0	0.855	3	0.8362
AHI 3%	All	KLHL3	ENSG00000146021	protein_coding	kelch like family member 3	5	137617501	137889364	0.006731	AA, AsA, EA, HA	7988	2.71	0	1.282	3	0.7334
AHI 3%	All	HNRNPL	ENSG00000104824	protein_coding	heterogeneous nuclear ribonucleoprotein L	19	38836383	38852778	0.006735	AA, AsA, EA, HA	7988	2.71	20.6	3.78	3	0.2862
AHI 3%	All	AC010616.1	ENSG00000268041	protein_coding		19	41907342	41929438	0.00674	AA, AsA, EA, HA	7988	2.709	0	0.128	3	0.9883
AHI 3%	All	PRDX6	ENSG00000117592	protein_coding	peroxiredoxin 6	1	173476632	173487997	0.006742	AA, AsA, EA, HA	7988	2.709	0	2.213	3	0.5295
AHI 3%	All	CTXND1	ENSG00000259417	protein_coding	cortexin domain containing 1	15	80201760	80252265	0.006747	AA, EA, HA	7759	2.709	7	2.152	2	0.341
AHI 3%	All	AC093673.1	ENSG00000232533	antisense_RNA		7	143379037	143381494	0.006747	AA, AsA, EA, HA	7988	2.709	48	5.767	3	0.1235
AHI 3%	All	APPL1	ENSG00000157500	protein_coding	adaptor protein, phosphotyrosine interacting with PH domain and leucine zipper 1	3	57227007	57273595	0.00675	AA, AsA, EA, HA	7988	2.709	25.4	4.022	3	0.2591
AHI 3%	All	SUN3	ENSG00000164744	protein_coding	Sad1 and UNC84 domain containing 3	7	47987144	48029124	0.006751	AA, AsA, EA, HA	7988	2.709	22.2	3.856	3	0.2774
AHI 3%	All	NPW	ENSG00000183971	protein_coding	neuropeptide W	16	2008992	2020796	0.006751	AA, AsA, EA, HA	7988	2.709	29.9	4.281	3	0.2327
AHI 3%	All	COQ10A	ENSG00000135469	protein_coding	coenzyme Q10A	12	56266555	56271314	0.006769	AA, AsA, EA, HA	7988	2.708	0	1.61	3	0.6572
AHI 3%	All	NOVA1	ENSG00000139910	protein_coding	NOVA alternative splicing regulator 1	14	26442110	26598718	0.006773	AA, AsA, EA, HA	7988	2.708	72.9	11.052	3	0.01145
AHI 3%	All	ME3	ENSG00000151376	protein_coding	malic enzyme 3	11	86441108	86672616	0.006776	AA, AsA, EA, HA	7988	2.708	0	2.459	3	0.4828
AHI 3%	All	PANK2	ENSG00000125779	protein_coding	pantothenate kinase 2	20	3888535	3930614	0.006776	AA, AsA, EA, HA	7988	2.708	0	0.865	3	0.8339
AHI 3%	All	ST18	ENSG00000147488	protein_coding	ST18, C2H2C-type zinc finger	8	52110839	52461151	0.006798	AA, AsA, EA, HA	7988	2.707	0	1.409	3	0.7035
AHI 3%	All	BLOC1S6	ENSG00000104164	protein_coding	biogenesis of lysosomal organelles complex 1 subunit 6	15	45586904	45614552	0.006809	AA, AsA, EA, HA	7988	2.706	30.8	4.338	3	0.2272
AHI 3%	All	SPRN	ENSG00000203772	protein_coding	shadow of prion protein	10	133423227	133423700	0.006822	AA, EA, HA	7988	2.705	0	0.228	3	0.9729
AHI 3%	All	NEURL2	ENSG00000124257	protein_coding	neuralized E3 ubiquitin protein ligase 2	20	45888701	45892286	0.006823	AA, AsA, EA, HA	7988	2.705	0	0.971	3	0.8084
AHI 3%	All	MAGEF1	ENSG00000177383	protein_coding	MAGE family member F1	3	184710386	184712233	0.006824	AA, AsA, EA, HA	7988	2.705	24.3	3.962	3	0.2656
AHI 3%	All	CAND1	ENSG00000111530	protein_coding	cullin associated and neddylation dissociated 1	12	67268883	67314631	0.006835	AA, AsA, EA, HA	7988	2.705	0	1.014	3	0.798
AHI 3%	All	GSDMC	ENSG00000147697	protein_coding	gasdermin C	8	129748553	129786037	0.006841	AA, AsA, EA, HA	7988	2.705	30.4	4.31	3	0.2299
AHI 3%	All	PTPN3	ENSG00000070159	protein_coding	protein tyrosine phosphatase, non-receptor type 3	9	109375701	109498760	0.00685	AA, AsA, EA, HA	7988	2.704	57.3	7.028	3	0.071
AHI 3%	All	LDAH	ENSG00000118961	protein_coding	lipid droplet associated hydrolase	2	20683995	20824019	0.006857	AA, AsA, EA, HA	7988	2.704	20.5	3.774	3	0.2869
AHI 3%	All	LZIC	ENSG00000162441	protein_coding	leucine zipper and CTNNBIP1 domain containing	1	9922256	9943569	0.006872	AA, AsA, EA, HA	7988	2.703	0	2.228	3	0.5265
AHI 3%	All	GPATCH2	ENSG00000092978	protein_coding	G-patch domain containing 2	1	217426633	217631347	0.006872	AA, AsA, EA, HA	7988	2.703	0	1.092	3	0.7789
AHI 3%	All	HDHD5	ENSG00000069998	protein_coding	haloacid dehalogenase like hydrolase domain containing 5	22	17137426	17165242	0.006877	AA, AsA, EA, HA	7988	2.703	0	1.389	3	0.7081
AHI 3%	All	AC061975.7	ENSG00000267259	lincRNA		17	28233081	28233484	0.00688	AA, AsA, EA, HA	7988	2.703	33.9	4.539	3	0.2089
AHI 3%	All	ITGA4	ENSG00000115232	protein_coding	integrin subunit alpha 4	2	181456823	181536393	0.006903	AA, AsA, EA, HA	7988	2.701	0	0.971	3	0.8082
AHI 3%	All	LAIR1	ENSG00000167613	protein_coding	leukocyte associated immunoglobulin like receptor 1	19	54353256	54370565	0.006923	AA, AsA, EA, HA	7988	2.701	20.3	3.763	3	0.2882
AHI 3%	All	CCDC157	ENSG00000187860	protein_coding	coiled-coil domain containing 157	22	30356061	30379566	0.006929	AA, AsA, EA, HA	7988	2.7	23.3	3.912	3	0.2711
AHI 3%	All	AL691482.3	ENSG00000249007	sense_intronic		1	202010421	202016008	0.006933	AA, AsA, EA, HA	7988	2.7	7	3.225	3	0.3583
AHI 3%	All	YPEL3	ENSG00000090238	protein_coding	yippee like 3	16	30091315	30097908	0.006947	AA, AsA, EA, HA	7988	2.699	61	7.691	3	0.05284
AHI 3%	All	LINC02005	ENSG00000242741	lincRNA	long intergenic non-protein coding RNA 2005	3	73813365	73894371	0.006951	AA, EA, HA	7759	2.699	1.7	2.034	2	0.3617
AHI 3%	All	RN7SL471P	ENSG00000263426	misc_RNA	RNA, 7SL, cytoplasmic 471, pseudogene	6	28977352	28977901	0.006986	AA, AsA, EA, HA	7988	2.698	0	1.286	3	0.7325
AHI 3%	All	AC079921.2	ENSG00000249685	lincRNA		4	39135413	39135542	0.006988	AA, AsA, EA	7988	2.697	40.6	5.05	3	0.1682
AHI 3%	All	MAPKAPK5	ENSG00000089022	protein_coding	mitogen-activated protein kinase-activated protein kinase 5	12	111841486	111901359	0.006996	AA, AsA, EA, HA	7988	2.697	0	0.711	3	0.8706
AHI 3%	All	EID1	ENSG00000255302	protein_coding	EP300 interacting inhibitor of differentiation 1	15	48877801	48878888	0.007001	AA, AsA, EA, HA	7988	2.697	0	2.674	3	0.4446
AHI 3%	All	CCL20	ENSG00000115009	protein_coding	C-C motif chemokine ligand 20	2	227813478	227818428	0.007059	AA, AsA, EA, HA	7988	2.694	52.8	6.358	3	0.09543
AHI 3%	All	DDX39B-AS1	ENSG00000234006	antisense_RNA	DDX39B antisense RNA 1	6	31541732	31542870	0.007074	AA, AsA, EA, HA	7988	2.693	0	1.173	3	0.7594
AHI 3%	All	LGI2	ENSG00000153012	protein_coding	leucine rich repeat LGI family member 2	4	24999781	25031355	0.007089	AA, AsA, EA, HA	7988	2.693	0	2.37	3	0.4992
AHI 3%	All	CCR1	ENSG00000163823	protein_coding	C-C motif chemokine receptor 1	3	46203246	46208385	0.007094	AA, AsA, EA, HA	7988	2.692	17.9	3.652	3	0.3016
AHI 3%	All	NAA25	ENSG00000111300	protein_coding	N(alpha)-acetyltransferase 25, NatB auxiliary subunit	12	112026687	112109801	0.007097	AA, AsA, EA, HA	7988	2.692	0	1.029	3	0.7941
AHI 3%	All	HOXB8	ENSG00000120068	protein_coding	homeobox B8	17	48610381	48615927	0.007102	AA, AsA, EA, HA	7988	2.692	0	1.591	3	0.6615
AHI 3%	All	AC053503.2	ENSG00000229525	antisense_RNA		2	219387508	219399860	0.007111	EA, HA	6042	2.692	0	0.99	1	0.3198
AHI 3%	All	TDG	ENSG00000139372	protein_coding	thymine DNA glycosylase	12	103965554	103989582	0.007114	AA, AsA, EA, HA	7988	2.691	0	1.323	3	0.7236
AHI 3%	All	AL117337.1	ENSG00000226447	lincRNA		10	37976052	37976930	0.007116	AA, AsA, EA, HA	7988	2.691	0	0.55	3	0.9078
AHI 3%	All	DDX47	ENSG00000213782	protein_coding	DEAD-box helicase 47	12	12813062	12829978	0.007116	AA, AsA, EA, HA	7988	2.691	0	1.293	3	0.7308
AHI 3%	All	TMPRSS11E	ENSG00000087128	protein_coding	transmembrane protease, serine 11E	4	68447322	68497609	0.007121	AA, AsA, EA, HA	7988	2.691	0	1.557	3	0.6692
AHI 3%	All	ZNF547	ENSG00000152433	protein_coding	zinc finger protein 547	19	57363258	57379568	0.007131	AA, AsA, EA, HA	7988	2.691	0	2.196	3	0.5327
AHI 3%	All	THAP5	ENSG00000177683	protein_coding	THAP domain containing 5	7	108556021	108570551	0.007131	AA, AsA, EA, HA	7988	2.691	0	0.361	3	0.9482
AHI 3%	All	GGTLC1	ENSG00000149435	protein_coding	gamma-glutamyltransferase light chain 1	20	23985057	23988779	0.007139	AA, AsA, EA, HA	7988	2.69	0	1.022	3	0.796
AHI 3%	All	TM4SF1	ENSG00000169908	protein_coding	transmembrane 4 L six family member 1	3	149369037	149377863	0.007153	AA, AsA, EA, HA	7988	2.69	10.3	3.346	3	0.3413
AHI 3%	All	AC106782.2	ENSG00000260219	lincRNA		16	30354599	30357964	0.007158	AA, AsA, EA, HA	7988	2.689	0	2.447	3	0.4849
AHI 3%	All	RBM10	ENSG00000182872	protein_coding	RNA binding motif protein 10	X	47129305	47186524	0.007162	AA, AsA, EA, HA	7988	2.689	0	0.75	3	0.8614
AHI 3%	All	TMEM14A	ENSG00000096092	protein_coding	transmembrane protein 14A	6	52670991	52686122	0.007166	AA, AsA, EA, HA	7988	2.689	0	0.752	3	0.8608
AHI 3%	All	INPP4A	ENSG00000040933	protein_coding	inositol polyphosphate-4-phosphatase type I A	2	98445498	98591032	0.007188	AA, AsA, EA, HA	7988	2.688	66.4	8.919	3	0.03039
AHI 3%	All	INPP5J	ENSG00000185133	protein_coding	inositol polyphosphate-5-phosphatase J	22	31122282	31134827	0.007189	AA, AsA, EA, HA	7988	2.688	0	1.457	3	0.6922
AHI 3%	All	MED8	ENSG00000159479	protein_coding	mediator complex subunit 8	1	43383922	43390366	0.007204	AA, AsA, EA, HA	7988	2.687	0	0.195	3	0.9783
AHI 3%	All	AL138930.1	ENSG00000234425	antisense_RNA		1	160537079	160565749	0.007208	AA, EA, HA	7759	2.687	0	0.81	2	0.6671
AHI 3%	All	AL356512.1	ENSG00000272195	antisense_RNA		1	244969612	244971899	0.007225	AA, AsA, EA, HA	7988	2.686	0	2.191	3	0.5337
AHI 3%	All	UNC45A	ENSG00000140553	protein_coding	unc-45 myosin chaperone A	15	90929987	90955092	0.007234	AA, AsA, EA, HA	7988	2.686	0	0.656	3	0.8835
AHI 3%	All	CC2D1A	ENSG00000132024	protein_coding	coiled-coil and C2 domain containing 1A	19	13905536	13931850	0.007238	AA, AsA, EA, HA	7988	2.686	0	1.002	3	0.8007
AHI 3%	All	ERGIC3	ENSG00000125991	protein_coding	ERGIC and golgi 3	20	35541511	35557644	0.007251	AA, AsA, EA, HA	7988	2.685	0	0.266	3	0.9664
AHI 3%	All	AC005355.1	ENSG00000250994	lincRNA		5	134436357	134492932	0.007252	AA, AsA, EA, HA	7988	2.685	72.9	11.068	3	0.01136
AHI 3%	All	LINC01239	ENSG00000234840	lincRNA	long intergenic non-protein coding RNA 1239	9	22645822	22818208	0.007252	AA, AsA, EA, HA	7988	2.685	56.8	6.944	3	0.07371
AHI 3%	All	ADORA2A	ENSG00000128271	protein_coding	adenosine A2a receptor	22	24417738	24442294	0.007257	AA, AsA, EA, HA	7988	2.685	0	0.433	3	0.9333
AHI 3%	All	ETV1	ENSG00000006468	protein_coding	ETS variant 1	7	13891280	13992303	0.007259	AA, AsA, EA, HA	7988	2.685	0	0.645	3	0.8861
AHI 3%	All	LINC01948	ENSG00000248727	lincRNA	long intergenic non-protein coding RNA 1948	5	56457945	56481851	0.007261	AA, AsA, EA, HA	7988	2.685	0	2.986	3	0.3938
AHI 3%	All	HTRA1	ENSG00000166033	protein_coding	HtrA serine peptidase 1	10	122460749	122514906	0.007276	AA, AsA, EA, HA	7988	2.684	0	1.621	3	0.6547
AHI 3%	All	PIGQ	ENSG00000007541	protein_coding	phosphatidylinositol glycan anchor biosynthesis class Q	16	566348	583548	0.007283	AA, AsA, EA, HA	7988	2.684	62.6	8.015	3	0.0457
AHI 3%	All	AL358332.1	ENSG00000258942	lincRNA		14	51346360	51346454	0.007288	AA, EA, HA	7759	2.683	40.4	3.354	2	0.187
AHI 3%	All	AC025171.1	ENSG00000177738	sense_overlapping		5	43017541	43067591	0.007335	AA, AsA, EA, HA	7988	2.681	0	2.363	3	0.5006
AHI 3%	All	APPL2	ENSG00000136044	protein_coding	adaptor protein, phosphotyrosine interacting with PH domain and leucine zipper 2	12	105173299	105236274	0.007342	AA, AsA, EA, HA	7988	2.681	43.5	5.314	3	0.1502
AHI 3%	All	MUC21	ENSG00000204544	protein_coding	mucin 21, cell surface associated	6	30983746	30988396	0.007343	AA, EA, HA	7759	2.681	0	1.114	2	0.5729
AHI 3%	All	BRDT	ENSG00000137948	protein_coding	bromodomain testis associated	1	91948941	92015420	0.007351	AA, AsA, EA, HA	7988	2.681	38.2	4.854	3	0.1828
AHI 3%	All	DCAF5	ENSG00000139990	protein_coding	DDB1 and CUL4 associated factor 5	14	69049972	69153768	0.007357	AA, AsA, EA, HA	7988	2.68	0	0.276	3	0.9644
AHI 3%	All	PKN1	ENSG00000123143	protein_coding	protein kinase N1	19	14432054	14472835	0.007363	AA, AsA, EA, HA	7988	2.68	0	1.221	3	0.7479
AHI 3%	All	SLC8A2	ENSG00000118160	protein_coding	solute carrier family 8 member A2	19	47427410	47472370	0.007372	AA, AsA, EA, HA	7988	2.68	0	1.626	3	0.6535
AHI 3%	All	OBSCN-AS1	ENSG00000162913	protein_coding	OBSCN antisense RNA 1	1	228204052	228214434	0.007373	AA, AsA, EA, HA	7988	2.679	0	0.884	3	0.8292
AHI 3%	All	SLC32A1	ENSG00000101438	protein_coding	solute carrier family 32 member 1	20	38723462	38730370	0.007378	AA, AsA, EA, HA	7988	2.679	0	2.332	3	0.5063
AHI 3%	All	LINC01277	ENSG00000229017	lincRNA	long intergenic non-protein coding RNA 1277	6	142985371	143010415	0.007381	EA, HA	6042	2.679	0	0.021	1	0.8859
AHI 3%	All	FAM102B	ENSG00000162636	protein_coding	family with sequence similarity 102 member B	1	108559698	108644722	0.007403	AA, EA, HA	7759	2.678	16.2	2.387	2	0.3032
AHI 3%	All	SEMA4G	ENSG00000095539	protein_coding	semaphorin 4G	10	100969012	100986866	0.007423	AA, AsA, EA, HA	7988	2.677	10.5	3.35	3	0.3407
AHI 3%	All	ALLC	ENSG00000151360	protein_coding	allantoicase	2	3658212	3703669	0.007429	AA, AsA, EA, HA	7988	2.677	0	1.301	3	0.729
AHI 3%	All	MAGOH	ENSG00000162385	protein_coding	mago homolog, exon junction complex core component	1	53226892	53238941	0.007433	AA, AsA, EA, HA	7988	2.677	0	1.19	3	0.7554
AHI 3%	All	PDZK1IP1	ENSG00000162366	protein_coding	PDZK1 interacting protein 1	1	47183968	47191646	0.007435	AA, AsA, EA, HA	7988	2.677	37.6	4.809	3	0.1863
AHI 3%	All	AC009065.3	ENSG00000260447	antisense_RNA		16	2118216	2119388	0.007444	AA, EA, HA	7759	2.676	0	0.104	2	0.9492
AHI 3%	All	ATMIN	ENSG00000166454	protein_coding	ATM interactor	16	81035723	81047028	0.00745	AA, EA, HA	7988	2.676	0	0.91	3	0.823
AHI 3%	All	LRP2	ENSG00000081479	protein_coding	LDL receptor related protein 2	2	169127154	169363448	0.007472	AA, AsA, EA, HA	7988	2.675	41.3	5.11	3	0.1639
AHI 3%	All	GPR35	ENSG00000178623	protein_coding	G protein-coupled receptor 35	2	240605442	240631258	0.007479	AA, AsA, EA, HA	7988	2.675	0	2.846	3	0.416
AHI 3%	All	CREB3L3	ENSG00000060566	protein_coding	cAMP responsive element binding protein 3 like 3	19	4152829	4173529	0.007486	AA, AsA, EA, HA	7988	2.674	0	1.141	3	0.7673
AHI 3%	All	GNS	ENSG00000135677	protein_coding	glucosamine (N-acetyl)-6-sulfatase	12	64713451	64760440	0.007496	AA, AsA, EA, HA	7988	2.674	0	1.183	3	0.757
AHI 3%	All	GOLGA8N	ENSG00000232653	protein_coding	golgin A8 family member N	15	32536771	32603368	0.007501	EA, HA	6042	2.674	0	0.297	1	0.5856
AHI 3%	All	LINC02028	ENSG00000230102	processed_transcript	long intergenic non-protein coding RNA 2028	3	194006076	194071927	0.007524	AA, AsA, EA, HA	7988	2.673	0	1.378	3	0.7106
AHI 3%	All	GARS	ENSG00000106105	protein_coding	glycyl-tRNA synthetase	7	30594765	30634064	0.007527	AA, AsA, EA, HA	7988	2.673	17.1	3.617	3	0.3059
AHI 3%	All	AMIGO2	ENSG00000139211	protein_coding	adhesion molecule with Ig like domain 2	12	47075466	47080749	0.007539	AA, AsA, EA, HA	7988	2.672	0	1.571	3	0.666
AHI 3%	All	SH3PXD2A	ENSG00000107957	protein_coding	SH3 and PX domains 2A	10	103594027	103856450	0.007544	AA, AsA, EA, HA	7988	2.672	0	0.307	3	0.9587
AHI 3%	All	IQCA1	ENSG00000132321	protein_coding	IQ motif containing with AAA domain 1	2	236324045	236507980	0.00755	AA, AsA, EA, HA	7988	2.672	20.9	3.79	3	0.285
AHI 3%	All	SNHG22	ENSG00000267322	antisense_RNA	small nucleolar RNA host gene 22	18	49813135	49849666	0.00755	AA, AsA, EA, HA	7988	2.672	0	0.839	3	0.8401
AHI 3%	All	PEX16	ENSG00000121680	protein_coding	peroxisomal biogenesis factor 16	11	45910107	45923381	0.007556	AA, AsA, EA, HA	7988	2.671	0	0.002	3	1
AHI 3%	All	AL713998.1	ENSG00000227706	lincRNA		6	67887642	67889081	0.007585	AA, AsA, EA, HA	7988	2.67	0	1.642	3	0.65
AHI 3%	All	LINC00578	ENSG00000228221	lincRNA	long intergenic non-protein coding RNA 578	3	177441341	177747172	0.00759	AA, AsA, EA, HA	7988	2.67	0	0.702	3	0.8728
AHI 3%	All	CD300C	ENSG00000167850	protein_coding	CD300c molecule	17	74541586	74545785	0.007598	AA, AsA, EA, HA	7988	2.669	0	0.66	3	0.8825
AHI 3%	All	NCLN	ENSG00000125912	protein_coding	nicalin	19	3185525	3209559	0.007614	AA, AsA, EA, HA	7988	2.669	27.8	4.155	3	0.2452
AHI 3%	All	IL1F10	ENSG00000136697	protein_coding	interleukin 1 family member 10 (theta)	2	113067875	113075270	0.007619	AA, EA, HA	7759	2.668	0	1.736	2	0.4198
AHI 3%	All	LINC02350	ENSG00000256927	lincRNA	long intergenic non-protein coding RNA 2350	12	126426262	126432561	0.00762	AA, EA, HA	7759	2.668	0	1.23	2	0.5406
AHI 3%	All	SERPINE1	ENSG00000106366	protein_coding	serpin family E member 1	7	101126970	101137495	0.007623	AA, AsA, EA, HA	7988	2.668	0	2.741	3	0.4333
AHI 3%	All	XIRP2	ENSG00000163092	protein_coding	xin actin binding repeat containing 2	2	166888477	167259368	0.007627	AA, AsA, EA, HA	7988	2.668	0.7	3.02	3	0.3885
AHI 3%	All	ABCA3	ENSG00000167972	protein_coding	ATP binding cassette subfamily A member 3	16	2276506	2682421	0.007639	AA, AsA, EA, HA	7988	2.668	0	1.245	3	0.7421
AHI 3%	All	LINC00640	ENSG00000258479	lincRNA	long intergenic non-protein coding RNA 640	14	51334221	51346454	0.00764	AA, EA, HA	7759	2.668	39.6	3.31	2	0.191
AHI 3%	All	KMT2E	ENSG00000005483	protein_coding	lysine methyltransferase 2E	7	105013180	105114093	0.007648	AA, AsA, EA, HA	7988	2.667	0	0.983	3	0.8053
AHI 3%	All	PPIL6	ENSG00000185250	protein_coding	peptidylprolyl isomerase like 6	6	109389824	109442072	0.007656	AA, AsA, EA, HA	7988	2.667	0	2.988	3	0.3935
AHI 3%	All	LMAN1L	ENSG00000140506	protein_coding	lectin, mannose binding 1 like	15	74812762	74826756	0.007658	AA, AsA, EA, HA	7988	2.667	0	0.028	3	0.9987
AHI 3%	All	PYROXD1	ENSG00000121350	protein_coding	pyridine nucleotide-disulphide oxidoreductase domain 1	12	21437605	21471605	0.007686	AA, AsA, EA, HA	7988	2.666	50	6.006	3	0.1113
AHI 3%	All	DENND2D	ENSG00000162777	protein_coding	DENN domain containing 2D	1	111187193	111205081	0.007704	AA, AsA, EA, HA	7988	2.665	0	0.532	3	0.9118
AHI 3%	All	PHF21B	ENSG00000056487	protein_coding	PHD finger protein 21B	22	44881165	45010607	0.007705	AA, AsA, EA, HA	7988	2.665	68.3	9.465	3	0.02371
AHI 3%	All	PSD2-AS1	ENSG00000249131	lincRNA	PSD2 antisense RNA 1	5	139740416	139747221	0.007708	AA, AsA, EA, HA	7988	2.665	4	3.124	3	0.373
AHI 3%	All	AC004854.2	ENSG00000272768	antisense_RNA		7	44884261	44885345	0.007713	AA, AsA, EA, HA	7988	2.664	0	0.936	3	0.8167
AHI 3%	All	AC022424.1	ENSG00000250579	antisense_RNA		5	5138498	5140764	0.007717	AA, AsA, EA, HA	7988	2.664	0	0.838	3	0.8405
AHI 3%	All	AC009506.1	ENSG00000224152	antisense_RNA		2	159614845	159618081	0.007734	AA, AsA, EA, HA	7988	2.663	0	2.455	3	0.4835
AHI 3%	All	AL133330.1	ENSG00000251194	sense_intronic		11	35214842	35214919	0.007736	AA, HA	4513	2.663	5.6	1.059	1	0.3033
AHI 3%	All	TPX2	ENSG00000088325	protein_coding	TPX2, microtubule nucleation factor	20	31738274	31801331	0.007742	AA, AsA, EA, HA	7988	2.663	0	0.43	3	0.9339
AHI 3%	All	VASN	ENSG00000168140	protein_coding	vasorin	16	4370850	4383256	0.007746	AA, AsA, EA, HA	7988	2.663	0	1.67	3	0.6436
AHI 3%	All	ZDHHC5	ENSG00000156599	protein_coding	zinc finger DHHC-type containing 5	11	57666764	57701192	0.007756	AA, AsA, EA, HA	7988	2.662	4.2	3.13	3	0.3719
AHI 3%	All	AC008083.1	ENSG00000257925	antisense_RNA		12	47237513	47273611	0.007804	AA, AsA, EA, HA	7988	2.66	0	2.017	3	0.5688
AHI 3%	All	ASB7	ENSG00000183475	protein_coding	ankyrin repeat and SOCS box containing 7	15	100602162	100651451	0.007833	AA, AsA, EA, HA	7988	2.659	0	1.13	3	0.7699
AHI 3%	All	PLXNB2	ENSG00000196576	protein_coding	plexin B2	22	50274986	50307572	0.007835	AA, AsA, EA, HA	7988	2.659	35.4	4.644	3	0.1998
AHI 3%	All	FGFR1OP	ENSG00000213066	protein_coding	FGFR1 oncogene partner	6	166998182	167052676	0.007854	AA, AsA, EA, HA	7988	2.658	0	0.921	3	0.8203
AHI 3%	All	PGLYRP3	ENSG00000159527	protein_coding	peptidoglycan recognition protein 3	1	153297856	153310724	0.007904	AA, EA, HA	7759	2.656	59.9	4.994	2	0.08235
AHI 3%	All	SLC39A9	ENSG00000029364	protein_coding	solute carrier family 39 member 9	14	69398066	69462438	0.007932	AA, AsA, EA, HA	7988	2.655	0	1.424	3	0.6999
AHI 3%	All	NDE1	ENSG00000072864	protein_coding	nudE neurodevelopment protein 1	16	15642763	15727059	0.007942	AA, AsA, EA, HA	7988	2.655	0	0.931	3	0.8179
AHI 3%	All	RNF133	ENSG00000188050	protein_coding	ring finger protein 133	7	122697714	122699070	0.007942	AA, AsA, EA, HA	7988	2.655	6.8	3.219	3	0.3591
AHI 3%	All	CENPF	ENSG00000117724	protein_coding	centromere protein F	1	214603136	214663729	0.007945	AA, AsA, EA, HA	7988	2.654	23.1	3.899	3	0.2726
AHI 3%	All	AL078590.3	ENSG00000232310	lincRNA		6	134528196	134658156	0.007975	AA, AsA, EA, HA	7988	2.653	0	1.845	3	0.6052
AHI 3%	All	CUL3	ENSG00000036257	protein_coding	cullin 3	2	224470186	224585949	0.007994	AA, AsA, EA, HA	7988	2.652	0	1.398	3	0.706
AHI 3%	All	PROX2	ENSG00000119608	protein_coding	prospero homeobox 2	14	74853023	74867846	0.007994	AA, AsA, EA, HA	7988	2.652	32.2	4.425	3	0.2191
AHI 3%	All	PRRC2A	ENSG00000204469	protein_coding	proline rich coiled-coil 2A	6	31619731	31637731	0.008006	AA, AsA, EA, HA	7988	2.652	0	1.183	3	0.757
AHI 3%	All	ZNF572	ENSG00000180938	protein_coding	zinc finger protein 572	8	124972576	124977861	0.008011	AA, EA, HA	7759	2.652	0	0.507	2	0.776
AHI 3%	All	MYH3	ENSG00000109063	protein_coding	myosin heavy chain 3	17	10628532	10658094	0.008012	AA, AsA, EA, HA	7988	2.652	0	1.566	3	0.667
AHI 3%	All	C15orf56	ENSG00000176753	processed_transcript	chromosome 15 open reading frame 56	15	40249756	40253380	0.008025	AA, AsA, EA, HA	7988	2.651	0	0.512	3	0.9163
AHI 3%	All	UBE2D2	ENSG00000131508	protein_coding	ubiquitin conjugating enzyme E2 D2	5	139526437	139628462	0.008028	AA, AsA, EA, HA	7988	2.651	21.4	3.815	3	0.2821
AHI 3%	All	DDX42	ENSG00000198231	protein_coding	DEAD-box helicase 42	17	63773235	63820313	0.008034	AA, AsA, EA, HA	7988	2.651	0	0.553	3	0.907
AHI 3%	All	OGN	ENSG00000106809	protein_coding	osteoglycin	9	92385483	92404699	0.008035	AA, AsA, EA, HA	7988	2.651	0	1	3	0.8012
AHI 3%	All	PRSS53	ENSG00000151006	protein_coding	protease, serine 53	16	31082462	31088965	0.008046	AA, AsA, EA, HA	7988	2.65	15.2	3.538	3	0.3158
AHI 3%	All	CHRNA7	ENSG00000175344	protein_coding	cholinergic receptor nicotinic alpha 7 subunit	15	31953553	32168846	0.008046	AA, AsA, EA, HA	7988	2.65	0	0.75	3	0.8614
AHI 3%	All	CDK15	ENSG00000138395	protein_coding	cyclin dependent kinase 15	2	201790469	201895548	0.008053	AA, AsA, EA, HA	7988	2.65	0	1.381	3	0.7101
AHI 3%	All	IMPDH2	ENSG00000178035	protein_coding	inosine monophosphate dehydrogenase 2	3	49023326	49030381	0.008067	AA, AsA, EA, HA	7988	2.649	0	1.913	3	0.5907
AHI 3%	All	ERICH1	ENSG00000104714	protein_coding	glutamate rich 1	8	616527	739101	0.00807	AA, AsA, EA, HA	7988	2.649	0	0.863	3	0.8343
AHI 3%	All	AL162171.1	ENSG00000258789	antisense_RNA		14	88550601	88553137	0.008078	AA, AsA, EA, HA	7988	2.649	0	0.803	3	0.8487
AHI 3%	All	ADAMTS10	ENSG00000142303	protein_coding	ADAM metallopeptidase with thrombospondin type 1 motif 10	19	8579271	8611604	0.008083	AA, AsA, EA, HA	7988	2.649	0	2.18	3	0.5358
AHI 3%	All	YOD1	ENSG00000180667	protein_coding	YOD1 deubiquitinase	1	207043859	207053510	0.008086	AA, AsA, EA, HA	7988	2.648	0	1.135	3	0.7686
AHI 3%	All	RABGGTB	ENSG00000137955	protein_coding	Rab geranylgeranyltransferase beta subunit	1	75786211	75796048	0.008088	AA, AsA, EA, HA	7988	2.648	0.9	3.027	3	0.3875
AHI 3%	All	CARNS1	ENSG00000172508	protein_coding	carnosine synthase 1	11	67415264	67425584	0.008102	AA, AsA, EA, HA	7988	2.648	28.5	4.197	3	0.2409
AHI 3%	All	AC025682.1	ENSG00000263766	antisense_RNA		17	47603490	47650404	0.008106	AA, AsA, EA, HA	7988	2.648	38	4.842	3	0.1837
AHI 3%	All	CBARP	ENSG00000099625	protein_coding	CACN beta subunit associated regulatory protein	19	1227461	1239009	0.008116	AA, AsA, EA, HA	7988	2.647	0	2.35	3	0.5029
AHI 3%	All	IKZF2	ENSG00000030419	protein_coding	IKAROS family zinc finger 2	2	212999926	213152981	0.008146	AA, AsA, EA, HA	7988	2.646	35.4	4.645	3	0.1997
AHI 3%	All	CAPN11	ENSG00000137225	protein_coding	calpain 11	6	44158786	44183956	0.008154	AA, AsA, EA, HA	7988	2.646	68.7	9.598	3	0.02231
AHI 3%	All	NTHL1	ENSG00000065057	protein_coding	nth like DNA glycosylase 1	16	2038987	2048762	0.008196	AA, AsA, EA, HA	7988	2.644	0	1.651	3	0.6479
AHI 3%	All	Z98884.1	ENSG00000236266	antisense_RNA		1	7809893	7827116	0.008206	AA, EA, HA	7759	2.643	3.9	2.081	2	0.3533
AHI 3%	All	AC008731.1	ENSG00000261669	antisense_RNA		16	24803469	24820354	0.008209	AA, AsA, EA, HA	7988	2.643	29.1	4.23	3	0.2377
AHI 3%	All	Z94721.1	ENSG00000227598	antisense_RNA		6	166971076	167000061	0.008211	AA, AsA, EA, HA	7988	2.643	0	0.873	3	0.832
AHI 3%	All	RAB3GAP2	ENSG00000118873	protein_coding	RAB3 GTPase activating non-catalytic protein subunit 2	1	220147538	220272461	0.008213	AA, AsA, EA, HA	7988	2.643	0	0.087	3	0.9933
AHI 3%	All	RTKN2	ENSG00000182010	protein_coding	rhotekin 2	10	62183036	62269220	0.008221	AA, AsA, EA, HA	7988	2.643	0	1.829	3	0.6087
AHI 3%	All	WDR88	ENSG00000166359	protein_coding	WD repeat domain 88	19	33131692	33176638	0.008229	AA, AsA, EA, HA	7988	2.643	0	2.663	3	0.4466
AHI 3%	All	TSHZ3	ENSG00000121297	protein_coding	teashirt zinc finger homeobox 3	19	31274043	31350341	0.008235	AA, AsA, EA, HA	7988	2.642	0	1.289	3	0.7317
AHI 3%	All	MIR429	ENSG00000198976	miRNA	microRNA 429	1	1168006	1169087	0.008239	AA, EA, HA	7988	2.642	0	0.347	3	0.9509
AHI 3%	All	FOXG1	ENSG00000176165	protein_coding	forkhead box G1	14	28759351	28771274	0.008241	AA, AsA, EA, HA	7988	2.642	25	3.998	3	0.2617
AHI 3%	All	GLB1L2	ENSG00000149328	protein_coding	galactosidase beta 1 like 2	11	134330874	134378582	0.00825	AA, AsA, EA, HA	7988	2.642	0	2.013	3	0.5697
AHI 3%	All	MAPKAPK5-AS1	ENSG00000234608	lincRNA	MAPKAPK5 antisense RNA 1	12	111840631	111843306	0.008259	AA, AsA, EA, HA	7988	2.641	0	0.675	3	0.8791
AHI 3%	All	DENND4C	ENSG00000137145	protein_coding	DENN domain containing 4C	9	19230425	19374113	0.008265	AA, AsA, EA, HA	7988	2.641	49	5.878	3	0.1177
AHI 3%	All	C10orf113	ENSG00000204683	protein_coding	chromosome 10 open reading frame 113	10	21125826	21146507	0.008269	AA, EA, HA	7759	2.641	0	0.273	2	0.8723
AHI 3%	All	KIAA1107	ENSG00000069712	protein_coding	KIAA1107	1	92166907	92184479	0.008277	AA, AsA, EA, HA	7988	2.641	34.2	4.557	3	0.2073
AHI 3%	All	SMPD1	ENSG00000166311	protein_coding	sphingomyelin phosphodiesterase 1	11	6389663	6395965	0.008302	AA, AsA, EA, HA	7988	2.64	0	0.574	3	0.9024
AHI 3%	All	ABCB7	ENSG00000131269	protein_coding	ATP binding cassette subfamily B member 7	X	75053281	75156697	0.008311	AA, EA, HA	7759	2.639	4.8	2.102	2	0.3497
AHI 3%	All	ESYT3	ENSG00000158220	protein_coding	extended synaptotagmin 3	3	138433844	138477768	0.008319	AA, AsA, EA, HA	7988	2.639	0	0.018	3	0.9994
AHI 3%	All	MAP2K7	ENSG00000076984	protein_coding	mitogen-activated protein kinase kinase 7	19	7903171	7915473	0.008329	AA, AsA, EA, HA	7988	2.638	0	0.874	3	0.8316
AHI 3%	All	C6orf10	ENSG00000204296	protein_coding	chromosome 6 open reading frame 10	6	32288619	32371919	0.00834	AA, EA, HA	7759	2.638	0	0.98	2	0.6127
AHI 3%	All	USP36	ENSG00000055483	protein_coding	ubiquitin specific peptidase 36	17	78787467	78841401	0.008371	AA, AsA, EA, HA	7988	2.637	0	2.298	3	0.5129
AHI 3%	All	SLC35F3	ENSG00000183780	protein_coding	solute carrier family 35 member F3	1	233904650	234324348	0.008374	AA, AsA, EA, HA	7988	2.637	0	2.187	3	0.5345
AHI 3%	All	PHC2	ENSG00000134686	protein_coding	polyhomeotic homolog 2	1	33323628	33431289	0.008389	AA, AsA, EA, HA	7988	2.636	29.9	4.277	3	0.233
AHI 3%	All	SH3BGRL3	ENSG00000142669	protein_coding	SH3 domain binding glutamate rich protein like 3	1	26278645	26282517	0.008395	AA, AsA, EA, HA	7988	2.636	41.9	5.163	3	0.1603
AHI 3%	All	EDDM13	ENSG00000267710	protein_coding	epididymal protein 13	19	56272763	56310123	0.008402	AA, AsA, EA, HA	7988	2.635	0	1.325	3	0.7232
AHI 3%	All	SKA2	ENSG00000182628	protein_coding	spindle and kinetochore associated complex subunit 2	17	59112279	59156111	0.008416	AA, AsA, EA, HA	7988	2.635	5.9	3.188	3	0.3635
AHI 3%	All	GFM2	ENSG00000164347	protein_coding	G elongation factor mitochondrial 2	5	74720393	74767539	0.008417	AA, AsA, EA, HA	7988	2.635	49.6	5.953	3	0.1139
AHI 3%	All	CD2BP2	ENSG00000169217	protein_coding	CD2 cytoplasmic tail binding protein 2	16	30350792	30355570	0.008441	AA, AsA, EA, HA	7988	2.634	0	1.64	3	0.6503
AHI 3%	All	SLC46A2	ENSG00000119457	protein_coding	solute carrier family 46 member 2	9	112879259	112891191	0.00846	AA, AsA, EA, HA	7988	2.633	0	0.807	3	0.8478
AHI 3%	All	LAMA2	ENSG00000196569	protein_coding	laminin subunit alpha 2	6	128882835	129517046	0.008462	AA, AsA, EA, HA	7988	2.633	0	1.093	3	0.7788
AHI 3%	All	EGR4	ENSG00000135625	protein_coding	early growth response 4	2	73290909	73293760	0.008465	AA, AsA, EA, HA	7988	2.633	26.2	4.067	3	0.2544
AHI 3%	All	HOXB3	ENSG00000120093	protein_coding	homeobox B3	17	48547881	48605347	0.008467	AA, AsA, EA, HA	7988	2.633	0	0.853	3	0.8367
AHI 3%	All	MRGPRF-AS1	ENSG00000256508	antisense_RNA	MRGPRF antisense RNA 1	11	69011288	69016897	0.008473	AA, AsA, EA, HA	7988	2.633	32.5	4.442	3	0.2175
AHI 3%	All	PLA1A	ENSG00000144837	protein_coding	phospholipase A1 member A	3	119597574	119629817	0.008477	AA, AsA, EA, HA	7988	2.632	0	1.177	3	0.7585
AHI 3%	All	EXOC3L4	ENSG00000205436	protein_coding	exocyst complex component 3 like 4	14	103094708	103110537	0.00849	AA, AsA, EA, HA	7988	2.632	0	0.488	3	0.9216
AHI 3%	All	TMEM117	ENSG00000139173	protein_coding	transmembrane protein 117	12	43835656	44390194	0.008503	AA, AsA, EA, HA	7988	2.631	0	2.025	3	0.5672
AHI 3%	All	FAM8A1	ENSG00000137414	protein_coding	family with sequence similarity 8 member A1	6	17600192	17611693	0.008509	AA, AsA, EA, HA	7988	2.631	0	0.379	3	0.9446
AHI 3%	All	KC877392.1	ENSG00000255260	lincRNA		11	11243690	11244171	0.008509	AA, HA	4513	2.631	0	0.065	1	0.7981
AHI 3%	All	AC090912.1	ENSG00000265943	antisense_RNA		18	22700823	22934100	0.008523	AA, AsA, EA, HA	7988	2.631	0	1.191	3	0.7551
AHI 3%	All	C8orf34	ENSG00000165084	protein_coding	chromosome 8 open reading frame 34	8	68330601	68818507	0.008531	AA, AsA, EA, HA	7988	2.63	0	2.323	3	0.5081
AHI 3%	All	ADAMTS17	ENSG00000140470	protein_coding	ADAM metallopeptidase with thrombospondin type 1 motif 17	15	99971589	100342321	0.008535	AA, AsA, EA, HA	7988	2.63	0	0.466	3	0.9262
AHI 3%	All	EML1	ENSG00000066629	protein_coding	echinoderm microtubule associated protein like 1	14	99737612	99941464	0.008538	AA, AsA, EA, HA	7988	2.63	0	1.476	3	0.6878
AHI 3%	All	LINC00487	ENSG00000205837	lincRNA	long intergenic non-protein coding RNA 487	2	6743290	6768818	0.008546	AA, AsA, EA, HA	7988	2.63	0	1.118	3	0.7726
AHI 3%	All	AL139289.1	ENSG00000229431	antisense_RNA		1	43384555	43390151	0.008552	AA, EA, HA	7759	2.629	0	0.064	2	0.9683
AHI 3%	All	P3H2	ENSG00000090530	protein_coding	prolyl 3-hydroxylase 2	3	189956728	190122432	0.008557	AA, AsA, EA, HA	7988	2.629	0	0.164	3	0.9831
AHI 3%	All	LINC01781	ENSG00000234184	lincRNA	long intergenic non-protein coding RNA 1781	1	80544567	80646915	0.008563	AA, AsA, EA, HA	7988	2.629	0	0.374	3	0.9455
AHI 3%	All	PDZRN4	ENSG00000165966	protein_coding	PDZ domain containing ring finger 4	12	41188259	41574733	0.008568	AA, AsA, EA, HA	7988	2.629	11.5	3.388	3	0.3355
AHI 3%	All	GNB2	ENSG00000172354	protein_coding	G protein subunit beta 2	7	100672818	100679974	0.00857	AA, AsA, EA, HA	7988	2.629	0	2.392	3	0.4951
AHI 3%	All	AC119403.1	ENSG00000253392	antisense_RNA		19	2916068	2927371	0.008585	AA, AsA, EA, HA	7988	2.628	0	0.429	3	0.9341
AHI 3%	All	USP44	ENSG00000136014	protein_coding	ubiquitin specific peptidase 44	12	95515716	95551556	0.008596	AA, AsA, EA, HA	7988	2.628	0	0.284	3	0.9631
AHI 3%	All	WDR17	ENSG00000150627	protein_coding	WD repeat domain 17	4	176065734	176179579	0.008606	AA, AsA, EA, HA	7988	2.627	1.7	3.051	3	0.3839
AHI 3%	All	ZNF25	ENSG00000175395	protein_coding	zinc finger protein 25	10	37949574	37976930	0.00861	AA, AsA, EA, HA	7988	2.627	0	0.647	3	0.8855
AHI 3%	All	PHPT1	ENSG00000054148	protein_coding	phosphohistidine phosphatase 1	9	136847728	136851187	0.008616	AA, AsA, EA, HA	7988	2.627	14.2	3.495	3	0.3214
AHI 3%	All	LRRFIP1	ENSG00000124831	protein_coding	LRR binding FLII interacting protein 1	2	237511059	237813591	0.008639	AA, AsA, EA, HA	7988	2.626	0	1.507	3	0.6806
AHI 3%	All	CDS2	ENSG00000101290	protein_coding	CDP-diacylglycerol synthase 2	20	5120141	5197885	0.00865	AA, AsA, EA, HA	7988	2.626	0	2.116	3	0.5487
AHI 3%	All	ZNF213-AS1	ENSG00000263072	antisense_RNA	ZNF213 antisense RNA 1 (head to head)	16	3112394	3135558	0.008658	AA, AsA, EA, HA	7988	2.625	29.2	4.236	3	0.2371
AHI 3%	All	APLP2	ENSG00000084234	protein_coding	amyloid beta precursor like protein 2	11	130068837	130144841	0.008672	AA, AsA, EA, HA	7988	2.625	0	1.462	3	0.6911
AHI 3%	All	ARIH2	ENSG00000177479	protein_coding	ariadne RBR E3 ubiquitin protein ligase 2	3	48917824	48986604	0.008698	AA, AsA, EA, HA	7988	2.624	0	0.52	3	0.9146
AHI 3%	All	CCDC85B	ENSG00000175602	protein_coding	coiled-coil domain containing 85B	11	65889112	65892472	0.008699	AA, AsA, EA, HA	7988	2.624	40.7	5.056	3	0.1677
AHI 3%	All	AP001099.1	ENSG00000265728	lincRNA		18	10596034	10603354	0.0087	AA, AsA, EA, HA	7988	2.624	0	2.218	3	0.5283
AHI 3%	All	SESN3	ENSG00000149212	protein_coding	sestrin 3	11	95165530	95233264	0.008702	AA, AsA, EA, HA	7988	2.624	0	2.379	3	0.4976
AHI 3%	All	UTAT33	ENSG00000231851	antisense_RNA	uncharacterized LOC101927492	2	105097140	105099911	0.008712	AA, EA, HA	7759	2.623	0	0.813	2	0.666
AHI 3%	All	GAPVD1	ENSG00000165219	protein_coding	GTPase activating protein and VPS9 domains 1	9	125261656	125367206	0.008716	AA, AsA, EA, HA	7988	2.623	0	0.313	3	0.9576
AHI 3%	All	SMPD2	ENSG00000135587	protein_coding	sphingomyelin phosphodiesterase 2	6	109440007	109444909	0.008719	AA, AsA, EA, HA	7988	2.623	17.2	3.622	3	0.3052
AHI 3%	All	AKNA	ENSG00000106948	protein_coding	AT-hook transcription factor	9	114335823	114398520	0.00872	AA, EA, HA	7988	2.623	0	0.542	3	0.9095
AHI 3%	All	TSC22D2	ENSG00000196428	protein_coding	TSC22 domain family member 2	3	150407735	150466338	0.008727	AA, AsA, EA, HA	7988	2.623	40	5.004	3	0.1715
AHI 3%	All	TRPC4	ENSG00000133107	protein_coding	transient receptor potential cation channel subfamily C member 4	13	37636018	37870861	0.008727	AA, AsA, EA, HA	7988	2.623	0	1.021	3	0.7962
AHI 3%	All	RPS24	ENSG00000138326	protein_coding	ribosomal protein S24	10	78033752	78054989	0.008738	AA, AsA, EA, HA	7988	2.622	0	0.727	3	0.8669
AHI 3%	All	CPVL	ENSG00000106066	protein_coding	carboxypeptidase, vitellogenic like	7	28995638	29196450	0.008745	AA, AsA, EA, HA	7988	2.622	0	0.897	3	0.8261
AHI 3%	All	RETREG2	ENSG00000144567	protein_coding	reticulophagy regulator family member 2	2	219175591	219183498	0.008758	AA, AsA, EA, HA	7988	2.621	0	2.234	3	0.5253
AHI 3%	All	KCTD16	ENSG00000183775	protein_coding	potassium channel tetramerization domain containing 16	5	144169832	144485740	0.008767	AA, AsA, EA, HA	7988	2.621	0	0.484	3	0.9225
AHI 3%	All	AC010285.2	ENSG00000249412	antisense_RNA		5	179963517	179963776	0.008778	AA, EA, HA	7759	2.621	0	1.457	2	0.4826
AHI 3%	All	THAP11	ENSG00000168286	protein_coding	THAP domain containing 11	16	67841602	67844202	0.008781	AA, AsA, EA, HA	7988	2.62	0	0.477	3	0.924
AHI 3%	All	C4orf45	ENSG00000164123	protein_coding	chromosome 4 open reading frame 45	4	158893297	159035096	0.008782	AsA, EA, HA	7988	2.62	0	2.764	3	0.4295
AHI 3%	All	RPS6KA4	ENSG00000162302	protein_coding	ribosomal protein S6 kinase A4	11	64359071	64372221	0.008782	AA, AsA, EA, HA	7988	2.62	0	2.508	3	0.4738
AHI 3%	All	LIPK	ENSG00000204021	protein_coding	lipase family member K	10	88706202	88752754	0.008787	AA, AsA, EA, HA	7988	2.62	42.4	5.207	3	0.1572
AHI 3%	All	ZBTB48	ENSG00000204859	protein_coding	zinc finger and BTB domain containing 48	1	6579106	6589259	0.008829	AA, EA, HA	7988	2.619	0	0.753	3	0.8607
AHI 3%	All	PLCB4	ENSG00000101333	protein_coding	phospholipase C beta 4	20	9067781	9480470	0.008832	AA, AsA, EA, HA	7988	2.618	0	1.123	3	0.7716
AHI 3%	All	VN1R2	ENSG00000196131	protein_coding	vomeronasal 1 receptor 2	19	53258287	53259566	0.008835	AA, AsA, EA, HA	7988	2.618	35.9	4.679	3	0.1968
AHI 3%	All	AC044802.1	ENSG00000246777	lincRNA		16	66750940	66755046	0.008865	AA, EA, HA	7759	2.617	0	1.263	2	0.5319
AHI 3%	All	RPUSD2	ENSG00000166133	protein_coding	RNA pseudouridylate synthase domain containing 2	15	40569030	40574418	0.008876	AA, AsA, EA, HA	7988	2.617	0	0.188	3	0.9795
AHI 3%	All	AL049543.1	ENSG00000246350	antisense_RNA		6	28586385	28590341	0.008886	AA, AsA, EA, HA	7988	2.616	0	1.318	3	0.725
AHI 3%	All	FTSJ1	ENSG00000068438	protein_coding	FtsJ RNA methyltransferase homolog 1 (E. coli)	X	48475201	48483967	0.0089	AA, AsA, EA, HA	7988	2.616	0	0.989	3	0.8038
AHI 3%	All	STX17	ENSG00000136874	protein_coding	syntaxin 17	9	99906457	99968683	0.008917	AA, AsA, EA, HA	7988	2.615	0	0.977	3	0.8067
AHI 3%	All	HOXB5	ENSG00000120075	protein_coding	homeobox B5	17	48590261	48594915	0.008924	AA, AsA, EA, HA	7988	2.615	0	1.054	3	0.7882
AHI 3%	All	CRAT	ENSG00000095321	protein_coding	carnitine O-acetyltransferase	9	129094844	129111929	0.008926	AA, AsA, EA, HA	7988	2.615	0	0.872	3	0.8321
AHI 3%	All	CTSA	ENSG00000064601	protein_coding	cathepsin A	20	45890192	45899645	0.00894	AA, AsA, EA, HA	7988	2.614	0	1.055	3	0.788
AHI 3%	All	C1QL4	ENSG00000186897	protein_coding	complement C1q like 4	12	49331412	49338142	0.008943	AA, AsA, EA, HA	7988	2.614	0	1.374	3	0.7117
AHI 3%	All	ZNF708	ENSG00000182141	protein_coding	zinc finger protein 708	19	21291155	21329217	0.008947	AA, AsA, EA, HA	7988	2.614	12	3.409	3	0.3328
AHI 3%	All	AC137056.1	ENSG00000262995	antisense_RNA		16	20439846	20440596	0.008948	AA, EA, HA	7759	2.614	0	0.453	2	0.7973
AHI 3%	All	SAR1B	ENSG00000152700	protein_coding	secretion associated Ras related GTPase 1B	5	134601130	134650182	0.008949	AA, AsA, EA, HA	7988	2.614	71.9	10.689	3	0.01353
AHI 3%	All	CD99	ENSG00000002586	protein_coding	CD99 molecule (Xg blood group)	X	2690182	2738731	0.008954	AA, AsA, EA, HA	7988	2.614	0	0.702	3	0.8727
AHI 3%	All	SLC30A10	ENSG00000196660	protein_coding	solute carrier family 30 member 10	1	219709261	219959254	0.008973	AA, AsA, EA, HA	7988	2.613	0	2.719	3	0.437
AHI 3%	All	CSMD2-AS1	ENSG00000231163	antisense_RNA	CSMD2 antisense RNA 1	1	33867977	33885456	0.008976	AA, AsA, EA, HA	7988	2.613	74.8	11.915	3	0.007679
AHI 3%	All	ARL13A	ENSG00000174225	protein_coding	ADP ribosylation factor like GTPase 13A	X	100969777	100990672	0.008979	AA, EA, HA	7759	2.613	0	1.354	2	0.5081
AHI 3%	All	AL139158.2	ENSG00000224592	lincRNA		1	38046314	38117858	0.008993	AA, AsA, EA, HA	7988	2.612	0	1.966	3	0.5795
AHI 3%	All	EML4	ENSG00000143924	protein_coding	echinoderm microtubule associated protein like 4	2	42169393	42332441	0.009005	AA, AsA, EA, HA	7988	2.612	0	0.901	3	0.8251
AHI 3%	All	COPG1	ENSG00000181789	protein_coding	coatomer protein complex subunit gamma 1	3	129248613	129277503	0.009005	AA, AsA, EA, HA	7988	2.612	15.5	3.549	3	0.3145
AHI 3%	All	PEX10	ENSG00000157911	protein_coding	peroxisomal biogenesis factor 10	1	2403028	2413631	0.00901	AA, AsA, EA, HA	7988	2.612	0	0.771	3	0.8563
AHI 3%	All	ACADL	ENSG00000115361	protein_coding	acyl-CoA dehydrogenase, long chain	2	210187931	210225739	0.009011	AA, AsA, EA, HA	7988	2.612	0	0.097	3	0.9922
AHI 3%	All	PRSS1	ENSG00000204983	protein_coding	protease, serine 1	7	142749369	142763941	0.009012	AA, AsA, EA, HA	7988	2.612	46.7	5.626	3	0.1313
AHI 3%	All	EIF2D	ENSG00000143486	protein_coding	eukaryotic translation initiation factor 2D	1	206575407	206612651	0.009031	AA, AsA, EA, HA	7988	2.611	0	1.976	3	0.5775
AHI 3%	All	NMT1	ENSG00000136448	protein_coding	N-myristoyltransferase 1	17	45051122	45109008	0.009036	AA, AsA, EA, HA	7988	2.611	0	1.001	3	0.8011
AHI 3%	All	KIF19	ENSG00000196169	protein_coding	kinesin family member 19	17	74325452	74356808	0.009039	AA, AsA, EA, HA	7988	2.611	0	1.194	3	0.7544
AHI 3%	All	AL035658.1	ENSG00000232754	antisense_RNA		22	41168596	41179965	0.009067	AA, AsA, EA, HA	7988	2.61	0	1.649	3	0.6483
AHI 3%	All	AC097478.1	ENSG00000251095	antisense_RNA		4	89709049	89726664	0.009068	AA, EA, HA	7759	2.609	0	1.871	2	0.3924
AHI 3%	All	ABCF2	ENSG00000033050	protein_coding	ATP binding cassette subfamily F member 2	7	151207841	151227604	0.009096	AA, AsA, EA, HA	7988	2.608	14.7	3.516	3	0.3188
AHI 3%	All	ZSWIM3	ENSG00000132801	protein_coding	zinc finger SWIM-type containing 3	20	45857180	45879039	0.009115	AA, AsA, EA, HA	7988	2.608	0	1.407	3	0.704
AHI 3%	All	MBD3	ENSG00000071655	protein_coding	methyl-CpG binding domain protein 3	19	1576675	1592695	0.00912	AA, AsA, EA, HA	7988	2.608	0	0.557	3	0.9063
AHI 3%	All	MRPS36	ENSG00000134056	protein_coding	mitochondrial ribosomal protein S36	5	69216942	69230173	0.009131	AA, AsA, EA, HA	7988	2.607	0	2.657	3	0.4475
AHI 3%	All	MGAT4A	ENSG00000071073	protein_coding	mannosyl (alpha-1,3-)-glycoprotein beta-1,4-N-acetylglucosaminyltransferase, isozyme A	2	98618434	98731861	0.009136	AA, AsA, EA, HA	7988	2.607	0	0.995	3	0.8024
AHI 3%	All	BEND6	ENSG00000151917	protein_coding	BEN domain containing 6	6	56954150	57027285	0.009141	AA, AsA, EA, HA	7988	2.607	0	1.79	3	0.6171
AHI 3%	All	SMTN	ENSG00000183963	protein_coding	smoothelin	22	31076156	31105700	0.009154	AA, AsA, EA, HA	7988	2.606	0	1.181	3	0.7577
AHI 3%	All	KIF3B	ENSG00000101350	protein_coding	kinesin family member 3B	20	32277069	32335018	0.009179	AA, AsA, EA, HA	7988	2.605	0	1.8	3	0.6149
AHI 3%	All	WDR7-OT1	ENSG00000267225	sense_overlapping	WDR7 overlapping transcript 1	18	57026994	57031522	0.009197	AA, AsA, EA, HA	7988	2.605	0	0.436	3	0.9326
AHI 3%	All	HOOK1	ENSG00000134709	protein_coding	hook microtubule tethering protein 1	1	59814285	59876387	0.009198	AA, AsA, EA, HA	7988	2.605	0	1.73	3	0.6302
AHI 3%	All	RBM45	ENSG00000155636	protein_coding	RNA binding motif protein 45	2	178112115	178136459	0.009206	AA, AsA, EA, HA	7988	2.604	0	1.682	3	0.641
AHI 3%	All	CDK2AP2	ENSG00000167797	protein_coding	cyclin dependent kinase 2 associated protein 2	11	67505500	67508970	0.009211	AA, AsA, EA, HA	7988	2.604	0	2.786	3	0.4258
AHI 3%	All	DCBLD2	ENSG00000057019	protein_coding	discoidin, CUB and LCCL domain containing 2	3	98795223	98902140	0.009214	AA, AsA, EA, HA	7988	2.604	0	1.909	3	0.5915
AHI 3%	All	FAM120C	ENSG00000184083	protein_coding	family with sequence similarity 120C	X	54069212	54184189	0.009217	AA, AsA, EA, HA	7988	2.604	0	2.965	3	0.3971
AHI 3%	All	NIFK	ENSG00000155438	protein_coding	nucleolar protein interacting with the FHA domain of MKI67	2	121726659	121737921	0.009253	AA, AsA, EA, HA	7988	2.603	0	2.661	3	0.4469
AHI 3%	All	HFM1	ENSG00000162669	protein_coding	HFM1, ATP dependent DNA helicase homolog	1	91261022	91404830	0.009262	AA, AsA, EA, HA	7988	2.602	2.7	3.085	3	0.3788
AHI 3%	All	DMBX1	ENSG00000197587	protein_coding	diencephalon/mesencephalon homeobox 1	1	46489787	46514224	0.00927	AA, AsA, EA, HA	7988	2.602	0	1.501	3	0.682
AHI 3%	All	BCL2L14	ENSG00000121380	protein_coding	BCL2 like 14	12	12049869	12210893	0.009274	AA, AsA, EA, HA	7988	2.602	0	0.693	3	0.8748
AHI 3%	All	PRRC1	ENSG00000164244	protein_coding	proline rich coiled-coil 1	5	127517608	127555062	0.009279	AA, AsA, EA, HA	7988	2.602	0	1.214	3	0.7497
AHI 3%	All	CHTOP	ENSG00000160679	protein_coding	chromatin target of PRMT1	1	153633862	153646303	0.009279	AA, AsA, EA, HA	7988	2.602	52.9	6.372	3	0.09484
AHI 3%	All	KIF2B	ENSG00000141200	protein_coding	kinesin family member 2B	17	53822286	53825050	0.009284	AA, AsA, EA, HA	7988	2.601	0	0.589	3	0.8989
AHI 3%	All	CDHR4	ENSG00000187492	protein_coding	cadherin related family member 4	3	49790838	49800183	0.009286	AA, EA, HA	7759	2.601	0	1.07	2	0.5855
AHI 3%	All	FAM173A	ENSG00000103254	protein_coding	family with sequence similarity 173 member A	16	719839	723163	0.009293	AA, AsA, EA, HA	7988	2.601	0	2.295	3	0.5135
AHI 3%	All	KYAT1	ENSG00000171097	protein_coding	kynurenine aminotransferase 1	9	128833580	128882961	0.009298	AA, AsA, EA, HA	7988	2.601	0	2.063	3	0.5593
AHI 3%	All	PHLDA1	ENSG00000139289	protein_coding	pleckstrin homology like domain family A member 1	12	76025421	76033857	0.009302	AA, AsA, EA, HA	7988	2.601	33.5	4.513	3	0.2112
AHI 3%	All	PLCXD1	ENSG00000182378	protein_coding	phosphatidylinositol specific phospholipase C X domain containing 1	X	284152	299328	0.009317	AA, AsA, EA, HA	7988	2.6	30.9	4.34	3	0.2271
AHI 3%	All	U2AF1L4	ENSG00000161265	protein_coding	U2 small nuclear RNA auxiliary factor 1 like 4	19	35742381	35746424	0.00933	AA, AsA, EA, HA	7988	2.6	0	0.567	3	0.9038
AHI 3%	All	AC004034.1	ENSG00000262482	antisense_RNA		16	2941159	2952825	0.009337	AA, AsA, EA, HA	7988	2.599	0	0.262	3	0.967
AHI 3%	All	RPL14	ENSG00000188846	protein_coding	ribosomal protein L14	3	40457291	40462222	0.009341	AA, AsA, EA, HA	7988	2.599	0	2.589	3	0.4595
AHI 3%	All	FADS2	ENSG00000134824	protein_coding	fatty acid desaturase 2	11	61792033	61867350	0.009341	AA, AsA, EA, HA	7988	2.599	26.6	4.088	3	0.2521
AHI 3%	All	LINC02325	ENSG00000246084	lincRNA	long intergenic non-protein coding RNA 2325	14	97458044	97581600	0.009343	AA, AsA, EA, HA	7988	2.599	4.5	3.141	3	0.3704
AHI 3%	All	TAF10	ENSG00000166337	protein_coding	TATA-box binding protein associated factor 10	11	6607126	6612510	0.009344	AA, AsA, EA, HA	7988	2.599	0	0.548	3	0.9081
AHI 3%	All	GINS3	ENSG00000181938	protein_coding	GINS complex subunit 3	16	58294889	58406144	0.009364	AA, AsA, EA, HA	7988	2.598	48.2	5.795	3	0.122
AHI 3%	All	NFIB	ENSG00000147862	protein_coding	nuclear factor I B	9	14081052	14532127	0.009376	AA, AsA, EA, HA	7988	2.598	0	2.804	3	0.4228
AHI 3%	All	SMO	ENSG00000128602	protein_coding	smoothened, frizzled class receptor	7	129188069	129213500	0.00938	AA, AsA, EA, HA	7988	2.598	24.1	3.953	3	0.2666
AHI 3%	All	AC010531.4	ENSG00000261697	sense_intronic		16	87266965	87268214	0.009409	AA, HA	4513	2.597	0	0.043	1	0.8349
AHI 3%	All	PRR27	ENSG00000187533	protein_coding	proline rich 27	4	70141402	70176739	0.009412	AA, EA, HA	7759	2.597	4.9	2.103	2	0.3494
AHI 3%	All	KLK4	ENSG00000167749	protein_coding	kallikrein related peptidase 4	19	50906354	50910677	0.009419	AA, AsA, EA, HA	7988	2.596	0	0.88	3	0.8302
AHI 3%	All	RYR1	ENSG00000196218	protein_coding	ryanodine receptor 1	19	38433603	38587789	0.009428	AA, AsA, EA, HA	7988	2.596	0	1.727	3	0.6309
AHI 3%	All	C20orf144	ENSG00000149609	protein_coding	chromosome 20 open reading frame 144	20	33662265	33664034	0.009439	AA, AsA, EA, HA	7988	2.596	0	1.216	3	0.7493
AHI 3%	All	DNAJC25	ENSG00000059769	protein_coding	DnaJ heat shock protein family (Hsp40) member C25	9	111630404	111654328	0.009446	AA, AsA, EA, HA	7988	2.595	0	0.935	3	0.8169
AHI 3%	All	UGT2A3	ENSG00000135220	protein_coding	UDP glucuronosyltransferase family 2 member A3	4	68928458	68951794	0.009458	AA, AsA, EA, HA	7988	2.595	0	2.739	3	0.4336
AHI 3%	All	LRRC46	ENSG00000141294	protein_coding	leucine rich repeat containing 46	17	47830628	47838696	0.009475	AA, AsA, EA, HA	7988	2.594	0	2.606	3	0.4565
AHI 3%	All	CRTAC1	ENSG00000095713	protein_coding	cartilage acidic protein 1	10	97865563	98030824	0.009499	AA, AsA, EA, HA	7988	2.594	21.6	3.829	3	0.2806
AHI 3%	All	HNRNPC	ENSG00000092199	protein_coding	heterogeneous nuclear ribonucleoprotein C (C1/C2)	14	21210534	21456149	0.009504	AA, AsA, EA, HA	7988	2.593	10.8	3.364	3	0.3389
AHI 3%	All	AC025918.1	ENSG00000225798	antisense_RNA		15	58889485	58894585	0.009506	AA, EA, HA	7759	2.593	0	1.673	2	0.4332
AHI 3%	All	LINC00404	ENSG00000229520	lincRNA	long intergenic non-protein coding RNA 404	13	112105095	112107354	0.009533	AA, AsA, EA, HA	7988	2.592	0	1.234	3	0.745
AHI 3%	All	MND1	ENSG00000121211	protein_coding	meiotic nuclear divisions 1	4	153344301	153415117	0.00954	AA, AsA, EA, HA	7988	2.592	0.4	3.013	3	0.3897
AHI 3%	All	TMC5	ENSG00000103534	protein_coding	transmembrane channel like 5	16	19410561	19498743	0.009543	AA, AsA, EA, HA	7988	2.592	0	1.593	3	0.661
AHI 3%	All	PRKD1	ENSG00000184304	protein_coding	protein kinase D1	14	29576472	30191868	0.009546	AA, AsA, EA, HA	7988	2.592	0	0.79	3	0.852
AHI 3%	All	MYH2	ENSG00000125414	protein_coding	myosin heavy chain 2	17	10520812	10549863	0.00956	AA, AsA, EA, HA	7988	2.591	29.9	4.277	3	0.233
AHI 3%	All	MIR4435-2HG	ENSG00000172965	lincRNA	MIR4435-2 host gene	2	111196378	111495214	0.009564	AA, AsA, EA, HA	7988	2.591	0	0.715	3	0.8697
AHI 3%	All	EMX1	ENSG00000135638	protein_coding	empty spiracles homeobox 1	2	72915266	72937000	0.009569	AA, AsA, EA, HA	7988	2.591	49.5	5.939	3	0.1146
AHI 3%	All	UBR3	ENSG00000144357	protein_coding	ubiquitin protein ligase E3 component n-recognin 3 (putative)	2	169827141	170084499	0.009569	AA, AsA, EA, HA	7988	2.591	9.8	3.325	3	0.3441
AHI 3%	All	MYZAP	ENSG00000263155	protein_coding	myocardial zonula adherens protein	15	57591392	57685360	0.00957	AA, AsA, EA, HA	7988	2.591	0	1.599	3	0.6595
AHI 3%	All	MILR1	ENSG00000271605	protein_coding	mast cell immunoglobulin like receptor 1	17	64449171	64468280	0.009589	AA, EA, HA	7759	2.59	9.2	2.202	2	0.3325
AHI 3%	All	MRVI1-AS1	ENSG00000177112	antisense_RNA	MRVI1 antisense RNA 1	11	10556958	10600920	0.009589	AA, AsA, EA, HA	7988	2.59	0	1.936	3	0.5859
AHI 3%	All	RNF150	ENSG00000170153	protein_coding	ring finger protein 150	4	140859786	141212881	0.00959	AA, AsA, EA, HA	7988	2.59	0	1.147	3	0.7656
AHI 3%	All	BRICD5	ENSG00000182685	protein_coding	BRICHOS domain containing 5	16	2208253	2210854	0.009602	AA, AsA, EA, HA	7988	2.59	42.7	5.238	3	0.1552
AHI 3%	All	LINC01158	ENSG00000233639	processed_transcript	long intergenic non-protein coding RNA 1158	2	104808022	104854180	0.009606	AA, AsA, EA, HA	7988	2.59	0	0.476	3	0.9242
AHI 3%	All	DIO1	ENSG00000211452	protein_coding	iodothyronine deiodinase 1	1	53890585	53910985	0.009606	AA, AsA, EA, HA	7988	2.59	0	0.06	3	0.9962
AHI 3%	All	DTX1	ENSG00000135144	protein_coding	deltex E3 ubiquitin ligase 1	12	113056483	113098506	0.009613	AA, AsA, EA, HA	7988	2.589	0	0.469	3	0.9257
AHI 3%	All	AC138207.2	ENSG00000264107	antisense_RNA		17	31092899	31095638	0.009617	AA, AsA, EA, HA	7988	2.589	0	2.829	3	0.4188
AHI 3%	All	PCDH19	ENSG00000165194	protein_coding	protocadherin 19	X	100296313	100411272	0.009619	AA, AsA, EA, HA	7988	2.589	0	1.83	3	0.6083
AHI 3%	All	SNCA	ENSG00000145335	protein_coding	synuclein alpha	4	89724094	89838312	0.009624	AA, EA, HA	7759	2.589	0	1.298	2	0.5225
AHI 3%	All	AL121895.1	ENSG00000232406	antisense_RNA		20	36153945	36155157	0.009632	AA, AsA, EA, HA	7988	2.589	0	0.455	3	0.9287
AHI 3%	All	SLC43A2	ENSG00000167703	protein_coding	solute carrier family 43 member 2	17	1569112	1629883	0.009637	AA, AsA, EA, HA	7988	2.589	0	1.284	3	0.7329
AHI 3%	All	LBX2-AS1	ENSG00000257702	antisense_RNA	LBX2 antisense RNA 1	2	74501683	74505646	0.009648	AA, AsA, EA, HA	7988	2.588	38.2	4.854	3	0.1828
AHI 3%	All	HLX-AS1	ENSG00000257551	antisense_RNA	HLX antisense RNA 1	1	220839390	220881139	0.009665	AA, AsA, EA, HA	7988	2.588	25	3.997	3	0.2617
AHI 3%	All	IRAK2	ENSG00000134070	protein_coding	interleukin 1 receptor associated kinase 2	3	10164651	10242193	0.00967	AA, AsA, EA, HA	7988	2.587	31.2	4.359	3	0.2252
AHI 3%	All	POTEC	ENSG00000183206	protein_coding	POTE ankyrin domain family member C	18	14511905	14543591	0.009685	AA, AsA, EA, HA	7988	2.587	29	4.225	3	0.2382
AHI 3%	All	PQLC3	ENSG00000162976	protein_coding	PQ loop repeat containing 3	2	11154244	11178277	0.009688	AA, AsA, EA, HA	7988	2.587	0	1.751	3	0.6256
AHI 3%	All	ZNF771	ENSG00000179965	protein_coding	zinc finger protein 771	16	30406791	30430831	0.009705	AA, AsA, EA, HA	7988	2.586	0	1.413	3	0.7024
AHI 3%	All	PPP1R14A	ENSG00000167641	protein_coding	protein phosphatase 1 regulatory inhibitor subunit 14A	19	38251034	38256991	0.009705	AA, AsA, EA, HA	7988	2.586	0	1.014	3	0.798
AHI 3%	All	AC002070.1	ENSG00000248636	lincRNA		12	119393454	119669021	0.009706	AA, AsA, EA, HA	7988	2.586	0	0.676	3	0.8788
AHI 3%	All	C12orf73	ENSG00000204954	protein_coding	chromosome 12 open reading frame 73	12	103951478	103966063	0.009716	AA, AsA, EA, HA	7988	2.586	0	2.913	3	0.4052
AHI 3%	All	THUMPD3	ENSG00000134077	protein_coding	THUMP domain containing 3	3	9362991	9384674	0.009731	AA, EA, HA	7759	2.585	0	0.018	2	0.9911
AHI 3%	All	HELLS	ENSG00000119969	protein_coding	helicase, lymphoid specific	10	94545426	94613905	0.009741	AA, AsA, EA, HA	7988	2.585	0	2.601	3	0.4573
AHI 3%	All	AC103996.2	ENSG00000258831	lincRNA		15	93883903	93887204	0.009742	AA, EA, HA	7759	2.585	59.7	4.96	2	0.08374
AHI 3%	All	WEE2-AS1	ENSG00000228775	antisense_RNA	WEE2 antisense RNA 1	7	141708551	141739193	0.009749	AA, EA, HA	7759	2.585	0	1.35	2	0.5092
AHI 3%	All	C20orf85	ENSG00000124237	protein_coding	chromosome 20 open reading frame 85	20	58150622	58160801	0.009754	AA, AsA, EA, HA	7988	2.584	0	1.545	3	0.672
AHI 3%	All	TUBA4A	ENSG00000127824	protein_coding	tubulin alpha 4a	2	219248819	219278969	0.009768	AA, AsA, EA, HA	7988	2.584	4.5	3.14	3	0.3705
AHI 3%	All	MMP25-AS1	ENSG00000261971	antisense_RNA	MMP25 antisense RNA 1	16	3050096	3059629	0.009782	AA, AsA, EA, HA	7988	2.583	17.5	3.635	3	0.3037
AHI 3%	All	PPP1R10	ENSG00000204569	protein_coding	protein phosphatase 1 regulatory subunit 10	6	30600426	30647753	0.009795	AA, AsA, EA, HA	7988	2.583	0	1.323	3	0.7237
AHI 3%	All	KCTD18	ENSG00000155729	protein_coding	potassium channel tetramerization domain containing 18	2	200489123	200609138	0.009808	AA, AsA, EA, HA	7988	2.583	0	0.915	3	0.8218
AHI 3%	All	HAPLN4	ENSG00000187664	protein_coding	hyaluronan and proteoglycan link protein 4	19	19256909	19263000	0.009812	AA, AsA, EA, HA	7988	2.582	0	1.055	3	0.788
AHI 3%	All	ATF4	ENSG00000128272	protein_coding	activating transcription factor 4	22	39519721	39523320	0.009832	AA, AsA, EA, HA	7988	2.582	0	2.899	3	0.4075
AHI 3%	All	C1orf147	ENSG00000162888	antisense_RNA	chromosome 1 open reading frame 147	1	206490118	206497586	0.009832	AA, AsA, EA, HA	7988	2.582	17.5	3.636	3	0.3035
AHI 3%	All	AC006262.2	ENSG00000269729	lincRNA		19	46165376	46179199	0.009849	AA, AsA, EA, HA	7988	2.581	20.4	3.769	3	0.2875
AHI 3%	All	PPIL3	ENSG00000240344	protein_coding	peptidylprolyl isomerase like 3	2	200871207	200889989	0.00985	AA, AsA, EA, HA	7988	2.581	0	0.057	3	0.9964
AHI 3%	All	VEGFA	ENSG00000112715	protein_coding	vascular endothelial growth factor A	6	43769197	43786590	0.00986	AA, AsA, EA, HA	7988	2.581	52	6.246	3	0.1002
AHI 3%	All	ARHGEF26-AS1	ENSG00000243069	processed_transcript	ARHGEF26 antisense RNA 1	3	154023821	154122209	0.009905	AA, AsA, EA, HA	7988	2.579	0	0.889	3	0.828
AHI 3%	All	CMYA5	ENSG00000164309	protein_coding	cardiomyopathy associated 5	5	79689423	79800238	0.009922	AA, AsA, EA, HA	7988	2.579	34.4	4.574	3	0.2058
AHI 3%	All	KIF18B	ENSG00000186185	protein_coding	kinesin family member 18B	17	44924177	44948196	0.009924	AA, AsA, EA, HA	7988	2.578	0	0.954	3	0.8124
AHI 3%	All	FAM26E	ENSG00000178033	protein_coding	family with sequence similarity 26 member E	6	116511506	116515989	0.009933	AA, AsA, EA, HA	7988	2.578	0	2.451	3	0.4842
AHI 3%	All	SOSTDC1	ENSG00000171243	protein_coding	sclerostin domain containing 1	7	16461483	16530189	0.009943	AA, AsA, EA, HA	7988	2.578	0	0.268	3	0.966
AHI 3%	All	UMAD1	ENSG00000219545	protein_coding	UBAP1-MVB12-associated (UMA) domain containing 1	7	7640318	7968950	0.009947	AA, AsA, EA, HA	7988	2.578	0	0.525	3	0.9134
AHI 3%	All	PCDH1	ENSG00000156453	protein_coding	protocadherin 1	5	141852367	141880243	0.009952	AA, AsA, EA, HA	7988	2.577	0	1.9	3	0.5935
AHI 3%	All	TRIM66	ENSG00000166436	protein_coding	tripartite motif containing 66	11	8612038	8671923	0.009955	AA, EA, HA	7759	2.577	0	0.318	2	0.8532
AHI 3%	All	PACERR	ENSG00000273129	lincRNA	PTGS2 antisense NFKB1 complex-mediated expression regulator RNA	1	186680021	186681122	0.009961	AA, AsA, EA, HA	7988	2.577	0	2.267	3	0.5189
AHI 3%	All	WISP3	ENSG00000112761	protein_coding	WNT1 inducible signaling pathway protein 3	6	112054029	112071963	0.009972	AA, AsA, EA, HA	7988	2.577	0	2.276	3	0.5172
AHI 3%	All	SEPT4-AS1	ENSG00000264672	antisense_RNA	SEPT4 antisense RNA 1	17	58518871	58557056	0.009973	AA, AsA, EA, HA	7988	2.577	0	1.235	3	0.7447
AHI 3%	Females	LINC02040	ENSG00000243149	lincRNA	long intergenic non-protein coding RNA 2040	3	65175075	65192261	2.778e-06	AA, HA	2668	4.687	0	0.105	1	0.7463
AHI 3%	Females	LINC02475	ENSG00000251350	lincRNA	long intergenic non-protein coding RNA 2475	4	44020572	44020614	1.389e-05	AA, EA, HA	4370	4.346	0	1.631	2	0.4425
AHI 3%	Females	CHD6	ENSG00000124177	protein_coding	chromodomain helicase DNA binding protein 6	20	41402040	41619380	1.528e-05	AA, AsA, EA, HA	4484	4.325	0	2.942	3	0.4006
AHI 3%	Females	CEBPB	ENSG00000172216	protein_coding	CCAAT/enhancer binding protein beta	20	50190074	50193589	3.763e-05	AA, AsA, EA, HA	4484	4.122	0	1.611	3	0.6568
AHI 3%	Females	AP001341.1	ENSG00000222042	lincRNA		21	25176892	25329042	3.933e-05	AA, AsA, EA, HA	4484	4.111	0	1.026	3	0.7949
AHI 3%	Females	MAP1A	ENSG00000166963	protein_coding	microtubule associated protein 1A	15	43510601	43531632	4.369e-05	AA, AsA, EA, HA	4484	4.087	0	1.422	3	0.7003
AHI 3%	Females	USF1	ENSG00000158773	protein_coding	upstream transcription factor 1	1	161038277	161046389	4.891e-05	AA, AsA, EA, HA	4484	4.061	64.5	8.445	3	0.03766
AHI 3%	Females	N6AMT1	ENSG00000156239	protein_coding	N-6 adenine-specific DNA methyltransferase 1 (putative)	21	28873719	28886122	5.41e-05	AA, AsA, EA, HA	4484	4.037	0	1.685	3	0.6404
AHI 3%	Females	MSTN	ENSG00000138379	protein_coding	myostatin	2	190055671	190062986	5.733e-05	AA, AsA, EA, HA	4484	4.024	0	1.844	3	0.6053
AHI 3%	Females	MRPS6	ENSG00000243927	protein_coding	mitochondrial ribosomal protein S6	21	34072743	34142603	6.106e-05	AA, AsA, EA, HA	4484	4.009	0	0.32	3	0.9563
AHI 3%	Females	NIN	ENSG00000100503	protein_coding	ninein	14	50719817	50831756	6.686e-05	AA, AsA, EA, HA	4484	3.987	0	2.384	3	0.4967
AHI 3%	Females	AC068775.1	ENSG00000180574	protein_coding	Putative eukaryotic translation initiation factor 2 subunit 3-like protein	12	10505605	10523134	6.95e-05	AA, AsA, EA, HA	4484	3.978	0	2.713	3	0.438
AHI 3%	Females	AC107241.1	ENSG00000259274	antisense_RNA		15	60531793	60545462	7.157e-05	AA, AsA, EA, HA	4484	3.971	17.3	3.629	3	0.3044
AHI 3%	Females	GALR1	ENSG00000166573	protein_coding	galanin receptor 1	18	77249559	77271960	7.329e-05	AA, AsA, EA, HA	4484	3.965	0	0.791	3	0.8517
AHI 3%	Females	GAS6-AS2	ENSG00000272695	lincRNA	GAS6 antisense RNA 2 (head to head)	13	113863170	113864440	7.913e-05	AA, AsA, EA, HA	4484	3.947	50.3	6.032	3	0.1101
AHI 3%	Females	GREB1	ENSG00000196208	protein_coding	growth regulation by estrogen in breast cancer 1	2	11466122	11642768	8.223e-05	AA, AsA, EA, HA	4484	3.938	0	0.297	3	0.9607
AHI 3%	Females	ACSM3	ENSG00000005187	protein_coding	acyl-CoA synthetase medium chain family member 3	16	20610311	20798009	8.675e-05	AA, AsA, EA, HA	4484	3.925	0	0.961	3	0.8107
AHI 3%	Females	SLC9A4	ENSG00000180251	protein_coding	solute carrier family 9 member A4	2	102473125	102533976	0.0001031	AA, AsA, EA, HA	4484	3.883	20.8	3.787	3	0.2854
AHI 3%	Females	VWA5A	ENSG00000110002	protein_coding	von Willebrand factor A domain containing 5A	11	124115331	124147720	0.0001098	AA, EA, HA	4370	3.868	0	0.06	2	0.9706
AHI 3%	Females	PPP1R14A	ENSG00000167641	protein_coding	protein phosphatase 1 regulatory inhibitor subunit 14A	19	38251034	38256991	0.0001123	AA, AsA, EA, HA	4484	3.862	0	0.397	3	0.9409
AHI 3%	Females	OR5K2	ENSG00000231861	protein_coding	olfactory receptor family 5 subfamily K member 2	3	98497633	98498634	0.0001296	AA, AsA, HA	2782	3.827	7.7	2.167	2	0.3384
AHI 3%	Females	MYL12B	ENSG00000118680	protein_coding	myosin light chain 12B	18	3261141	3278490	0.0001348	AA, AsA, EA, HA	4484	3.818	41.9	5.159	3	0.1605
AHI 3%	Females	DAP3	ENSG00000132676	protein_coding	death associated protein 3	1	155687963	155739013	0.0001642	AA, AsA, EA, HA	4484	3.769	65.1	8.596	3	0.03518
AHI 3%	Females	AL357055.3	ENSG00000238198	lincRNA		1	113012795	113073910	0.0001658	AA, AsA, EA, HA	4484	3.766	0	2.376	3	0.498
AHI 3%	Females	PDRG1	ENSG00000088356	protein_coding	p53 and DNA damage regulated 1	20	31945492	31968807	0.0001713	AA, AsA, EA, HA	4484	3.758	21.7	3.833	3	0.28
AHI 3%	Females	AL033381.1	ENSG00000176515	lincRNA		6	1079923	1105404	0.0001739	AA, EA, HA	4370	3.754	0	0.617	2	0.7346
AHI 3%	Females	ZNF831	ENSG00000124203	protein_coding	zinc finger protein 831	20	59125793	59259723	0.0002102	AA, AsA, EA, HA	4484	3.706	22	3.844	3	0.2788
AHI 3%	Females	ZKSCAN3	ENSG00000189298	protein_coding	zinc finger with KRAB and SCAN domains 3	6	28335978	28368347	0.000212	AA, AsA, EA, HA	4484	3.704	0	0.397	3	0.9409
AHI 3%	Females	CD300LF	ENSG00000186074	protein_coding	CD300 molecule like family member f	17	74694813	74712984	0.0002477	AA, EA, HA	4370	3.665	12.4	2.282	2	0.3194
AHI 3%	Females	LINC00327	ENSG00000232977	lincRNA	long intergenic non-protein coding RNA 327	13	23466022	23467181	0.0002493	AA, EA, HA	4370	3.663	0	0.293	2	0.8636
AHI 3%	Females	AC008906.2	ENSG00000272109	antisense_RNA		5	96803393	96803769	0.0002508	AA, EA, HA	4370	3.661	0	0.378	2	0.8279
AHI 3%	Females	SLC52A3	ENSG00000101276	protein_coding	solute carrier family 52 member 3	20	760075	776943	0.0002569	AA, AsA, EA, HA	4484	3.655	2	3.062	3	0.3822
AHI 3%	Females	AC083843.2	ENSG00000259820	lincRNA		8	134793466	134793572	0.0002624	AA, EA, HA	4370	3.65	0	0.066	2	0.9676
AHI 3%	Females	TRIM28	ENSG00000130726	protein_coding	tripartite motif containing 28	19	58543448	58551720	0.0002693	AA, AsA, EA, HA	4484	3.643	0	0.384	3	0.9435
AHI 3%	Females	TAF8	ENSG00000137413	protein_coding	TATA-box binding protein associated factor 8	6	42049519	42087069	0.0002773	AA, AsA, EA, HA	4484	3.636	51.2	6.151	3	0.1045
AHI 3%	Females	DCXR	ENSG00000169738	protein_coding	dicarbonyl and L-xylulose reductase	17	82034840	82038392	0.0002832	AA, AsA, EA, HA	4484	3.63	0	0.664	3	0.8816
AHI 3%	Females	AL121983.2	ENSG00000227373	lincRNA		1	174114347	174160301	0.0002834	AA, AsA, EA, HA	4484	3.63	0.5	3.014	3	0.3894
AHI 3%	Females	AP005329.2	ENSG00000265399	antisense_RNA		18	3191955	3248018	0.0002889	AA, EA, HA	4370	3.625	15.1	2.355	2	0.3081
AHI 3%	Females	MARVELD1	ENSG00000155254	protein_coding	MARVEL domain containing 1	10	97712982	97717190	0.0002924	AA, AsA, EA, HA	4484	3.622	0	1.212	3	0.7501
AHI 3%	Females	YARS2	ENSG00000139131	protein_coding	tyrosyl-tRNA synthetase 2	12	32726498	32756381	0.0002975	AA, AsA, EA, HA	4484	3.618	0	2.653	3	0.4482
AHI 3%	Females	REG1B	ENSG00000172023	protein_coding	regenerating family member 1 beta	2	79085056	79087999	0.0003015	AA, EA, HA	4370	3.614	0	0.412	2	0.8136
AHI 3%	Females	MOK	ENSG00000080823	protein_coding	MOK protein kinase	14	102223585	102305571	0.0003024	AA, AsA, EA, HA	4484	3.613	0	1.141	3	0.7672
AHI 3%	Females	AC011825.4	ENSG00000265008	antisense_RNA		18	32091005	32093118	0.0003148	AA, AsA, EA, HA	4484	3.603	0	1.416	3	0.7018
AHI 3%	Females	C15orf56	ENSG00000176753	processed_transcript	chromosome 15 open reading frame 56	15	40249756	40253380	0.000321	AA, AsA, EA, HA	4484	3.598	0	0.495	3	0.9201
AHI 3%	Females	SUFU	ENSG00000107882	protein_coding	SUFU negative regulator of hedgehog signaling	10	102502990	102633449	0.0003249	AA, AsA, EA, HA	4484	3.595	0	1.449	3	0.6942
AHI 3%	Females	MYL12A	ENSG00000101608	protein_coding	myosin light chain 12A	18	3247173	3256076	0.0003277	AA, AsA, EA, HA	4484	3.592	0	2.122	3	0.5475
AHI 3%	Females	IL17C	ENSG00000124391	protein_coding	interleukin 17C	16	88638635	88640071	0.0003368	AA, EA, HA	4370	3.585	0	0.604	2	0.7393
AHI 3%	Females	P2RY1	ENSG00000169860	protein_coding	purinergic receptor P2Y1	3	152834751	152841357	0.0003424	AA, AsA, EA, HA	4484	3.581	0	2.933	3	0.4021
AHI 3%	Females	SLC26A6	ENSG00000225697	protein_coding	solute carrier family 26 member 6	3	48625856	48636477	0.0003704	AA, AsA, EA, HA	4484	3.56	0	1.843	3	0.6057
AHI 3%	Females	ZNF345	ENSG00000251247	protein_coding	zinc finger protein 345	19	36849822	36908043	0.0003939	AA, AsA, EA, HA	4484	3.544	29.5	4.254	3	0.2353
AHI 3%	Females	SLC45A2	ENSG00000164175	protein_coding	solute carrier family 45 member 2	5	33944608	33984767	0.0003958	AA, AsA, EA, HA	4484	3.543	40.7	5.061	3	0.1674
AHI 3%	Females	RNF130	ENSG00000113269	protein_coding	ring finger protein 130	5	179916239	180072474	0.0003994	AA, AsA, EA, HA	4484	3.54	0	1.885	3	0.5965
AHI 3%	Females	GIN1	ENSG00000145723	protein_coding	gypsy retrotransposon integrase 1	5	103087817	103120531	0.0004008	AA, AsA, EA, HA	4484	3.54	0	1.784	3	0.6184
AHI 3%	Females	IFNLR1	ENSG00000185436	protein_coding	interferon lambda receptor 1	1	24157099	24188110	0.0004159	AA, AsA, EA, HA	4484	3.53	0	2.179	3	0.5361
AHI 3%	Females	NR2C1	ENSG00000120798	protein_coding	nuclear receptor subfamily 2 group C member 1	12	95020301	95081464	0.0004162	AA, AsA, EA, HA	4484	3.53	57.4	7.049	3	0.07035
AHI 3%	Females	AC093297.2	ENSG00000251141	antisense_RNA		5	44744421	44809670	0.0004184	AA, AsA, EA, HA	4484	3.528	24.3	3.964	3	0.2653
AHI 3%	Females	AC010542.1	ENSG00000260650	antisense_RNA		16	66578983	66580189	0.0004233	AA, AsA, EA, HA	4484	3.525	0	1.048	3	0.7896
AHI 3%	Females	LEPROT	ENSG00000213625	protein_coding	leptin receptor overlapping transcript	1	65419857	65435989	0.0004324	AA, AsA, EA, HA	4484	3.519	71.2	10.408	3	0.0154
AHI 3%	Females	WDFY3	ENSG00000163625	protein_coding	WD repeat and FYVE domain containing 3	4	84669502	84966805	0.0004359	AA, AsA, EA, HA	4484	3.517	36.7	4.736	3	0.1922
AHI 3%	Females	LINC02131	ENSG00000261154	lincRNA	long intergenic non-protein coding RNA 2131	16	77590910	77604309	0.0004364	EA, HA	3360	3.517	0	0.164	1	0.6851
AHI 3%	Females	MAN2A1	ENSG00000112893	protein_coding	mannosidase alpha class 2A member 1	5	109689296	109869648	0.0004371	AA, AsA, EA, HA	4484	3.517	0	2.512	3	0.4732
AHI 3%	Females	ABCA3	ENSG00000167972	protein_coding	ATP binding cassette subfamily A member 3	16	2276506	2682421	0.0004409	AA, AsA, EA, HA	4484	3.514	0	0.169	3	0.9825
AHI 3%	Females	UXT	ENSG00000126756	protein_coding	ubiquitously expressed prefoldin like chaperone	X	47651745	47659378	0.0004421	AA, AsA, EA, HA	4484	3.514	0	2.676	3	0.4443
AHI 3%	Females	MIR9-3HG	ENSG00000255571	lincRNA	MIR9-3 host gene	15	89360582	89399486	0.0004426	AA, AsA, EA, HA	4484	3.513	0	0.851	3	0.8373
AHI 3%	Females	AC004801.4	ENSG00000257985	antisense_RNA		12	48016562	48025379	0.0004494	AA, EA, HA	4370	3.509	0	1.979	2	0.3717
AHI 3%	Females	HELQ	ENSG00000163312	protein_coding	helicase, POLQ like	4	83407358	83485152	0.0004547	AA, AsA, EA, HA	4484	3.506	16.1	3.577	3	0.3109
AHI 3%	Females	HSPA1B	ENSG00000204388	protein_coding	heat shock protein family A (Hsp70) member 1B	6	31826797	31830133	0.0004565	AA, EA, HA	4370	3.505	0	1.127	2	0.5692
AHI 3%	Females	C4orf45	ENSG00000164123	protein_coding	chromosome 4 open reading frame 45	4	158893297	159035096	0.0004593	AA, AsA, EA, HA	4484	3.503	39.5	4.961	3	0.1747
AHI 3%	Females	PPCS	ENSG00000127125	protein_coding	phosphopantothenoylcysteine synthetase	1	42455574	42473244	0.0004614	AA, AsA, EA, HA	4484	3.502	3.6	3.112	3	0.3747
AHI 3%	Females	CEP135	ENSG00000174799	protein_coding	centrosomal protein 135	4	55948541	56033372	0.0004654	AA, AsA, EA, HA	4484	3.5	0	2.312	3	0.5102
AHI 3%	Females	SPDEF	ENSG00000124664	protein_coding	SAM pointed domain containing ETS transcription factor	6	34536803	34556434	0.0004783	AA, AsA, EA, HA	4484	3.493	37.5	4.802	3	0.1869
AHI 3%	Females	POP5	ENSG00000167272	protein_coding	POP5 homolog, ribonuclease P/MRP subunit	12	120579341	120582166	0.0004784	AA, AsA, EA, HA	4484	3.493	0	0.234	3	0.972
AHI 3%	Females	PRELID3B	ENSG00000101166	protein_coding	PRELI domain containing 3B	20	59032192	59043106	0.0004804	AA, AsA, EA, HA	4484	3.491	0	0.4	3	0.9402
AHI 3%	Females	AC104984.2	ENSG00000265394	antisense_RNA		17	30090477	30118163	0.0004828	AA, AsA, EA, HA	4484	3.49	0	1.351	3	0.7172
AHI 3%	Females	AC107081.2	ENSG00000236498	antisense_RNA		2	61868517	61884638	0.0004837	AA, AsA, EA, HA	4484	3.49	51.8	6.222	3	0.1013
AHI 3%	Females	HCN3	ENSG00000143630	protein_coding	hyperpolarization activated cyclic nucleotide gated potassium channel 3	1	155277032	155290681	0.0004844	AA, AsA, EA, HA	4484	3.489	5.8	3.184	3	0.3642
AHI 3%	Females	STX17	ENSG00000136874	protein_coding	syntaxin 17	9	99906457	99968683	0.0004867	AA, AsA, EA, HA	4484	3.488	0	0.789	3	0.852
AHI 3%	Females	SMYD3	ENSG00000185420	protein_coding	SET and MYND domain containing 3	1	245749362	246507599	0.000489	AA, AsA, EA, HA	4484	3.487	0	1.917	3	0.5899
AHI 3%	Females	NAV2	ENSG00000166833	protein_coding	neuron navigator 2	11	19345205	20121387	0.0004935	AA, AsA, EA, HA	4484	3.484	0	2.366	3	0.5001
AHI 3%	Females	COL6A5	ENSG00000172752	protein_coding	collagen type VI alpha 5 chain	3	130345511	130484056	0.0004943	AA, AsA, EA, HA	4484	3.484	0	2.014	3	0.5695
AHI 3%	Females	LINC01102	ENSG00000235597	lincRNA	long intergenic non-protein coding RNA 1102	2	104433244	104521510	0.0005265	AA, AsA, EA, HA	4484	3.467	0	2.509	3	0.4737
AHI 3%	Females	BCL2L14	ENSG00000121380	protein_coding	BCL2 like 14	12	12049869	12210893	0.0005497	AA, AsA, EA, HA	4484	3.455	0	2.871	3	0.412
AHI 3%	Females	CREB3L3	ENSG00000060566	protein_coding	cAMP responsive element binding protein 3 like 3	19	4152829	4173529	0.0005632	AA, AsA, EA, HA	4484	3.449	0	1.449	3	0.6941
AHI 3%	Females	AL355490.2	ENSG00000231970	antisense_RNA		10	97400302	97401225	0.0005814	AA, EA, HA	4370	3.44	0	1.455	2	0.4832
AHI 3%	Females	AC096637.2	ENSG00000231057	antisense_RNA		1	211675071	211688640	0.0005815	AA, AsA, EA, HA	4484	3.44	29.1	4.23	3	0.2377
AHI 3%	Females	AC018682.1	ENSG00000250116	antisense_RNA		2	46576082	46581235	0.0005846	AA, EA, HA	4370	3.439	7.3	2.158	2	0.3399
AHI 3%	Females	TRIM7	ENSG00000146054	protein_coding	tripartite motif containing 7	5	181193946	181206210	0.0006004	AA, AsA, EA, HA	4484	3.431	24	3.948	3	0.2671
AHI 3%	Females	DCHS1	ENSG00000166341	protein_coding	dachsous cadherin-related 1	11	6621323	6655830	0.0006128	AA, AsA, EA, HA	4484	3.426	0	1.65	3	0.6482
AHI 3%	Females	BARX2	ENSG00000043039	protein_coding	BARX homeobox 2	11	129374957	129452205	0.0006171	AA, AsA, EA, HA	4484	3.424	0	1.694	3	0.6382
AHI 3%	Females	SUPT6H	ENSG00000109111	protein_coding	SPT6 homolog, histone chaperone	17	28661557	28703557	0.0006231	AA, AsA, EA, HA	4484	3.421	0	2.684	3	0.443
AHI 3%	Females	ARRB1	ENSG00000137486	protein_coding	arrestin beta 1	11	75263956	75352406	0.0006382	AA, AsA, EA, HA	4484	3.415	1	3.03	3	0.3871
AHI 3%	Females	NCOR2	ENSG00000196498	protein_coding	nuclear receptor corepressor 2	12	124324431	124568095	0.0006387	AA, AsA, EA, HA	4484	3.415	0	1.322	3	0.7239
AHI 3%	Females	DIABLO	ENSG00000184047	protein_coding	diablo IAP-binding mitochondrial protein	12	122206663	122228347	0.0006394	AA, AsA, EA, HA	4484	3.414	0	2.191	3	0.5336
AHI 3%	Females	C3orf38	ENSG00000179021	protein_coding	chromosome 3 open reading frame 38	3	88149981	88167284	0.000641	AA, AsA, EA, HA	4484	3.414	0	1.053	3	0.7885
AHI 3%	Females	SPATA20	ENSG00000006282	protein_coding	spermatogenesis associated 20	17	50542058	50555751	0.0006411	AA, AsA, EA, HA	4484	3.414	0	1.139	3	0.7676
AHI 3%	Females	Z92544.1	ENSG00000260394	antisense_RNA		16	677510	680673	0.0006534	AA, AsA, EA, HA	4484	3.408	0	0.612	3	0.8936
AHI 3%	Females	SKP2	ENSG00000145604	protein_coding	S-phase kinase associated protein 2	5	36151291	36184038	0.0006626	AA, AsA, EA, HA	4484	3.405	1	3.03	3	0.387
AHI 3%	Females	RAET1E-AS1	ENSG00000268592	antisense_RNA	RAET1E antisense RNA 1	6	149862601	149919332	0.0006632	AA, AsA, EA, HA	4484	3.404	0	0.415	3	0.9372
AHI 3%	Females	KIF2C	ENSG00000142945	protein_coding	kinesin family member 2C	1	44739134	44767628	0.0006651	AA, AsA, EA, HA	4484	3.404	0	0.295	3	0.961
AHI 3%	Females	SEC23IP	ENSG00000107651	protein_coding	SEC23 interacting protein	10	119892313	119941703	0.0006742	AA, AsA, EA, HA	4484	3.4	1.4	3.042	3	0.3851
AHI 3%	Females	NKX6-2	ENSG00000148826	protein_coding	NK6 homeobox 2	10	132783183	132787051	0.0006771	AA, AsA, EA, HA	4484	3.399	0	0.692	3	0.8751
AHI 3%	Females	CACNA1C-AS2	ENSG00000256271	antisense_RNA	CACNA1C antisense RNA 2	12	2668924	2669043	0.0006807	AA, HA	2668	3.397	51.4	2.057	1	0.1515
AHI 3%	Females	GNPAT	ENSG00000116906	protein_coding	glyceronephosphate O-acyltransferase	1	231240753	231277592	0.0006875	AA, AsA, EA, HA	4484	3.395	0	2.096	3	0.5527
AHI 3%	Females	AL022725.1	ENSG00000236336	antisense_RNA		6	4774979	4775319	0.000695	AA, AsA, EA, HA	4484	3.392	0	2.266	3	0.519
AHI 3%	Females	AC074351.1	ENSG00000234707	antisense_RNA		7	54758811	54760975	0.0006951	AA, AsA, EA, HA	4484	3.392	0	0.933	3	0.8175
AHI 3%	Females	AC156455.1	ENSG00000256546	processed_transcript		12	122067073	122068182	0.0006993	AA, EA	2712	3.39	0	0.316	1	0.5742
AHI 3%	Females	MRPS30	ENSG00000112996	protein_coding	mitochondrial ribosomal protein S30	5	44808897	44815259	0.0007023	AA, AsA, EA, HA	4484	3.389	35.2	4.631	3	0.2009
AHI 3%	Females	SPP2	ENSG00000072080	protein_coding	secreted phosphoprotein 2	2	234050593	234077128	0.0007025	AA, EA, HA	4370	3.389	0	0.095	2	0.9534
AHI 3%	Females	PKD2L1	ENSG00000107593	protein_coding	polycystin 2 like 1, transient receptor potential cation channel	10	100288434	100330467	0.000704	AA, AsA, EA, HA	4484	3.388	0	1.365	3	0.7137
AHI 3%	Females	CMTM2	ENSG00000140932	protein_coding	CKLF like MARVEL transmembrane domain containing 2	16	66578629	66588044	0.0007089	AA, AsA, EA, HA	4484	3.386	0	1.375	3	0.7115
AHI 3%	Females	RARG	ENSG00000172819	protein_coding	retinoic acid receptor gamma	12	53210572	53233952	0.0007157	AA, AsA, EA, HA	4484	3.384	0	1.997	3	0.573
AHI 3%	Females	SEC61G	ENSG00000132432	protein_coding	Sec61 translocon gamma subunit	7	54752253	54760970	0.0007204	AA, AsA, EA, HA	4484	3.382	0	0.953	3	0.8127
AHI 3%	Females	NDE1	ENSG00000072864	protein_coding	nudE neurodevelopment protein 1	16	15642763	15727059	0.0007231	AA, AsA, EA, HA	4484	3.381	0	1.529	3	0.6757
AHI 3%	Females	AC104461.1	ENSG00000230623	lincRNA		1	200334198	200475818	0.0007253	AA, AsA, EA, HA	4484	3.38	0	1.526	3	0.6762
AHI 3%	Females	RNF138	ENSG00000134758	protein_coding	ring finger protein 138	18	32091005	32131565	0.00073	AA, AsA, EA, HA	4484	3.378	0	1.24	3	0.7434
AHI 3%	Females	ZNF566	ENSG00000186017	protein_coding	zinc finger protein 566	19	36445120	36528318	0.0007363	AA, AsA, EA, HA	4484	3.376	60.9	7.677	3	0.05318
AHI 3%	Females	ABR	ENSG00000159842	protein_coding	active BCR-related	17	1002912	1230020	0.0007484	AA, AsA, EA, HA	4484	3.371	0	0.659	3	0.8827
AHI 3%	Females	AC092295.2	ENSG00000267309	antisense_RNA		19	36488905	36489909	0.0007488	AA, AsA, EA, HA	4484	3.371	61.8	7.843	3	0.04937
AHI 3%	Females	FMO5	ENSG00000131781	protein_coding	flavin containing monooxygenase 5	1	147176201	147243764	0.0007606	AA, AsA, EA, HA	4484	3.367	25.5	4.024	3	0.2589
AHI 3%	Females	AGRP	ENSG00000159723	protein_coding	agouti related neuropeptide	16	67481573	67484242	0.0007641	AA, AsA, EA, HA	4484	3.365	0	0.325	3	0.9552
AHI 3%	Females	APBB2	ENSG00000163697	protein_coding	amyloid beta precursor protein binding family B member 2	4	40811475	41216528	0.0007955	AA, AsA, EA, HA	4484	3.354	0	1.262	3	0.7381
AHI 3%	Females	ZBTB6	ENSG00000186130	protein_coding	zinc finger and BTB domain containing 6	9	122908064	122931550	0.0007996	AA, AsA, EA, HA	4484	3.353	0	2.563	3	0.464
AHI 3%	Females	IBA57	ENSG00000181873	protein_coding	IBA57 homolog, iron-sulfur cluster assembly	1	228165362	228180813	0.0008134	AA, AsA, EA, HA	4484	3.348	0	2.438	3	0.4866
AHI 3%	Females	TMX1	ENSG00000139921	protein_coding	thioredoxin related transmembrane protein 1	14	51239973	51257329	0.0008148	AA, AsA, EA, HA	4484	3.348	65.9	8.798	3	0.03209
AHI 3%	Females	LDAH	ENSG00000118961	protein_coding	lipid droplet associated hydrolase	2	20683995	20824019	0.0008236	AA, AsA, EA, HA	4484	3.345	0	2.921	3	0.404
AHI 3%	Females	C12orf74	ENSG00000214215	protein_coding	chromosome 12 open reading frame 74	12	92702846	92708549	0.0008322	AA, EA, HA	4370	3.342	63.4	5.458	2	0.06528
AHI 3%	Females	PRKAG1	ENSG00000181929	protein_coding	protein kinase AMP-activated non-catalytic subunit gamma 1	12	49002582	49021796	0.0008335	AA, AsA, EA, HA	4484	3.341	66.9	9.072	3	0.02835
AHI 3%	Females	PAK6	ENSG00000137843	protein_coding	p21 (RAC1) activated kinase 6	15	40238928	40277687	0.0008415	AA, AsA, EA, HA	4484	3.339	0	0.059	3	0.9962
AHI 3%	Females	IFNAR1	ENSG00000142166	protein_coding	interferon alpha and beta receptor subunit 1	21	33324313	33355550	0.0008435	AA, AsA, EA, HA	4484	3.338	0	1.048	3	0.7897
AHI 3%	Females	ZNF844	ENSG00000223547	protein_coding	zinc finger protein 844	19	12064703	12080114	0.0008549	AA, AsA, EA, HA	4484	3.334	0	0.38	3	0.9444
AHI 3%	Females	LIPH	ENSG00000163898	protein_coding	lipase H	3	185506152	185552796	0.0008776	AA, EA, HA	4370	3.327	64.9	5.698	2	0.0579
AHI 3%	Females	IKBIP	ENSG00000166130	protein_coding	IKBKB interacting protein	12	98613454	98645878	0.0008785	AA, AsA, EA, HA	4484	3.327	0	0.281	3	0.9636
AHI 3%	Females	RGMB	ENSG00000174136	protein_coding	repulsive guidance molecule family member b	5	98767719	98797197	0.0008841	AA, AsA, EA, HA	4484	3.325	0	0.825	3	0.8436
AHI 3%	Females	AC069281.1	ENSG00000225807	lincRNA		7	100509657	100519240	0.000885	AsA, EA	1816	3.325	0	0.199	1	0.6554
AHI 3%	Females	AC084018.1	ENSG00000272849	lincRNA		12	121796876	121802967	0.0008875	AA, AsA, EA, HA	4484	3.324	0	2.073	3	0.5573
AHI 3%	Females	AL355076.2	ENSG00000258760	lincRNA		14	65266751	65318361	0.0008951	AA, AsA, EA, HA	4484	3.322	0	1.849	3	0.6043
AHI 3%	Females	SLC13A5	ENSG00000141485	protein_coding	solute carrier family 13 member 5	17	6684206	6714194	0.0009344	AA, AsA, EA, HA	4484	3.31	0	2.473	3	0.4801
AHI 3%	Females	MFSD2A	ENSG00000168389	protein_coding	major facilitator superfamily domain containing 2A	1	39954354	39969964	0.0009612	AA, AsA, EA, HA	4484	3.302	0	1.263	3	0.738
AHI 3%	Females	ZNF281	ENSG00000162702	protein_coding	zinc finger protein 281	1	200404875	200410825	0.0009635	AA, AsA, EA, HA	4484	3.301	0	2.251	3	0.5219
AHI 3%	Females	IL4	ENSG00000113520	protein_coding	interleukin 4	5	132673622	132682681	0.0009732	AA, EA, HA	4370	3.298	62.8	5.374	2	0.06809
AHI 3%	Females	TENM3	ENSG00000218336	protein_coding	teneurin transmembrane protein 3	4	182143429	182803610	0.0009839	AA, AsA, EA, HA	4484	3.295	12.7	3.435	3	0.3293
AHI 3%	Females	COMMD3	ENSG00000148444	protein_coding	COMM domain containing 3	10	22315365	22321282	0.000986	AA, AsA, EA, HA	4484	3.294	0	0.804	3	0.8484
AHI 3%	Females	LTA4H	ENSG00000111144	protein_coding	leukotriene A4 hydrolase	12	96000834	96043524	0.0009934	AA, AsA, EA, HA	4484	3.292	6.5	3.207	3	0.3608
AHI 3%	Females	RAE1	ENSG00000101146	protein_coding	ribonucleic acid export 1	20	57351215	57378464	0.001007	AA, AsA, EA, HA	4484	3.288	0	0.474	3	0.9247
AHI 3%	Females	CRIP2	ENSG00000182809	protein_coding	cysteine rich protein 2	14	105473239	105481150	0.001035	AA, AsA, EA, HA	4484	3.281	0	0.207	3	0.9765
AHI 3%	Females	IL21	ENSG00000138684	protein_coding	interleukin 21	4	122612675	122621456	0.00104	AA, AsA, EA, HA	4484	3.28	0	2.233	3	0.5255
AHI 3%	Females	AC063919.1	ENSG00000251448	lincRNA		3	126287867	126288728	0.001066	AA, AsA, EA, HA	4484	3.272	0	0.806	3	0.8481
AHI 3%	Females	AC008764.6	ENSG00000269399	lincRNA		19	16541746	16543031	0.001066	AA, AsA, EA, HA	4484	3.272	33.9	4.542	3	0.2086
AHI 3%	Females	AL078590.3	ENSG00000232310	lincRNA		6	134528196	134658156	0.001068	AA, AsA, EA, HA	4484	3.272	18	3.657	3	0.301
AHI 3%	Females	LRP11	ENSG00000120256	protein_coding	LDL receptor related protein 11	6	149818809	149864988	0.001084	AA, AsA, EA, HA	4484	3.268	0	0.52	3	0.9144
AHI 3%	Females	AGT	ENSG00000135744	protein_coding	angiotensinogen	1	230702553	230714295	0.001086	AA, AsA, EA, HA	4484	3.267	0	2.142	3	0.5435
AHI 3%	Females	AP005329.1	ENSG00000264235	antisense_RNA		18	3255736	3262144	0.001101	AA, AsA, EA, HA	4484	3.263	46	5.56	3	0.1351
AHI 3%	Females	RPL14	ENSG00000188846	protein_coding	ribosomal protein L14	3	40457291	40462222	0.001103	AA, AsA, EA, HA	4484	3.263	0	2.377	3	0.4979
AHI 3%	Females	ZMYND12	ENSG00000066185	protein_coding	zinc finger MYND-type containing 12	1	42430242	42457263	0.001105	AA, AsA, EA, HA	4484	3.262	0	0.603	3	0.8958
AHI 3%	Females	AC141930.1	ENSG00000228613	antisense_RNA		2	1548114	1618667	0.00112	AA, HA	2668	3.258	0	0.171	1	0.6792
AHI 3%	Females	LINC02128	ENSG00000261241	lincRNA	long intergenic non-protein coding RNA 2128	16	50841107	50889818	0.001141	AA, AsA, EA, HA	4484	3.253	0	0.481	3	0.923
AHI 3%	Females	BSND	ENSG00000162399	protein_coding	barttin CLCNK type accessory beta subunit	1	54998813	55010890	0.001151	AA, AsA, EA, HA	4484	3.251	0	1.859	3	0.6022
AHI 3%	Females	EVC2	ENSG00000173040	protein_coding	EvC ciliary complex subunit 2	4	5542792	5709553	0.001157	AA, AsA, EA, HA	4484	3.249	0	2.016	3	0.5691
AHI 3%	Females	LCN2	ENSG00000148346	protein_coding	lipocalin 2	9	128149101	128153461	0.001157	AA, AsA, EA, HA	4484	3.249	0	0.67	3	0.8802
AHI 3%	Females	ZZEF1	ENSG00000074755	protein_coding	zinc finger ZZ-type and EF-hand domain containing 1	17	4004409	4144018	0.001172	AA, AsA, EA, HA	4484	3.246	0	2.168	3	0.5383
AHI 3%	Females	LZIC	ENSG00000162441	protein_coding	leucine zipper and CTNNBIP1 domain containing	1	9922256	9943569	0.001173	AA, AsA, EA, HA	4484	3.245	0	2.578	3	0.4613
AHI 3%	Females	ZGRF1	ENSG00000138658	protein_coding	zinc finger GRF-type containing 1	4	112539334	112648743	0.001176	AA, AsA, EA, HA	4484	3.245	47.3	5.693	3	0.1275
AHI 3%	Females	SOX4	ENSG00000124766	protein_coding	SRY-box 4	6	21592793	21599537	0.001181	AA, AsA, EA, HA	4484	3.244	0	0.726	3	0.867
AHI 3%	Females	TEKT4	ENSG00000163060	protein_coding	tektin 4	2	94871436	94876834	0.001188	AA, AsA, EA, HA	4484	3.242	33.1	4.483	3	0.2138
AHI 3%	Females	GOLGA3	ENSG00000090615	protein_coding	golgin A3	12	132768883	132829721	0.001201	AA, AsA, EA, HA	4484	3.239	0	0.754	3	0.8605
AHI 3%	Females	CMTM1	ENSG00000089505	protein_coding	CKLF like MARVEL transmembrane domain containing 1	16	66566188	66579599	0.001224	AA, AsA, EA, HA	4484	3.233	0	1.765	3	0.6225
AHI 3%	Females	AL132709.1	ENSG00000230805	lincRNA		14	101077452	101077578	0.001232	AA, AsA, EA, HA	4484	3.231	68	9.386	3	0.02458
AHI 3%	Females	RMRP	ENSG00000269900	lincRNA	RNA component of mitochondrial RNA processing endoribonuclease	9	35657243	35658917	0.001238	AA, AsA, EA, HA	4484	3.23	0	0.624	3	0.8909
AHI 3%	Females	CHERP	ENSG00000085872	protein_coding	calcium homeostasis endoplasmic reticulum protein	19	16516889	16543031	0.001251	AA, AsA, EA, HA	4484	3.227	57.2	7.01	3	0.07157
AHI 3%	Females	SLC35A5	ENSG00000138459	protein_coding	solute carrier family 35 member A5	3	112561395	112582697	0.001252	AA, AsA, EA, HA	4484	3.227	0	1.741	3	0.6279
AHI 3%	Females	AC103760.1	ENSG00000254231	processed_transcript		8	86334804	86343311	0.001252	AA, AsA, EA, HA	4484	3.227	0	2.699	3	0.4404
AHI 3%	Females	AGO1	ENSG00000092847	protein_coding	argonaute 1, RISC catalytic component	1	35869162	35931522	0.001262	AA, AsA, EA, HA	4484	3.224	0	2.265	3	0.5193
AHI 3%	Females	SLC27A1	ENSG00000130304	protein_coding	solute carrier family 27 member 1	19	17468409	17506162	0.001266	AA, AsA, EA, HA	4484	3.224	37.8	4.823	3	0.1852
AHI 3%	Females	SPATA6L	ENSG00000106686	protein_coding	spermatogenesis associated 6 like	9	4554190	4666561	0.001268	AA, AsA, EA, HA	4484	3.223	0	2.607	3	0.4563
AHI 3%	Females	DDX1	ENSG00000079785	protein_coding	DEAD-box helicase 1	2	15591748	15631100	0.001278	AA, AsA, EA, HA	4484	3.221	0	0.076	3	0.9946
AHI 3%	Females	PHGDH	ENSG00000092621	protein_coding	phosphoglycerate dehydrogenase	1	119647681	119744296	0.001284	AA, AsA, EA, HA	4484	3.22	0	1.473	3	0.6884
AHI 3%	Females	IRAK2	ENSG00000134070	protein_coding	interleukin 1 receptor associated kinase 2	3	10164651	10242193	0.001292	AA, AsA, EA, HA	4484	3.218	0	2.652	3	0.4485
AHI 3%	Females	FKBP6	ENSG00000077800	protein_coding	FK506 binding protein 6	7	73327896	73358612	0.001296	AA, AsA, EA, HA	4484	3.217	0	2.047	3	0.5627
AHI 3%	Females	MYO5A	ENSG00000197535	protein_coding	myosin VA	15	52307216	52529593	0.001301	AA, AsA, EA, HA	4484	3.216	0	0.826	3	0.8433
AHI 3%	Females	STX17-AS1	ENSG00000255145	antisense_RNA	STX17 antisense RNA 1	9	99885878	99907309	0.001306	AA, AsA, EA, HA	4484	3.215	0	0.833	3	0.8415
AHI 3%	Females	RCSD1	ENSG00000198771	protein_coding	RCSD domain containing 1	1	167629371	167706228	0.001308	AA, AsA, EA, HA	4484	3.214	7.5	3.243	3	0.3557
AHI 3%	Females	SNRPC	ENSG00000124562	protein_coding	small nuclear ribonucleoprotein polypeptide C	6	34756514	34773838	0.001311	AA, AsA, EA, HA	4484	3.214	69.8	9.925	3	0.01922
AHI 3%	Females	HMMR	ENSG00000072571	protein_coding	hyaluronan mediated motility receptor	5	163459661	163491129	0.001321	AA, AsA, EA, HA	4484	3.211	0	1.816	3	0.6115
AHI 3%	Females	CD58	ENSG00000116815	protein_coding	CD58 molecule	1	116514827	116571451	0.001323	AA, AsA, EA, HA	4484	3.211	0	2.352	3	0.5027
AHI 3%	Females	AP000289.1	ENSG00000226527	lincRNA		21	33111806	33121833	0.001329	AA, AsA, EA, HA	4484	3.21	0	1.736	3	0.6289
AHI 3%	Females	ZSCAN1	ENSG00000152467	protein_coding	zinc finger and SCAN domain containing 1	19	58033722	58055512	0.001335	AA, AsA, EA, HA	4484	3.208	0	2.646	3	0.4495
AHI 3%	Females	TMCO1	ENSG00000143183	protein_coding	transmembrane and coiled-coil domains 1	1	165726792	165828676	0.00137	AA, AsA, EA, HA	4484	3.201	20.5	3.771	3	0.2872
AHI 3%	Females	CERS3-AS1	ENSG00000259430	antisense_RNA	CERS3 antisense RNA 1	15	100373209	100430569	0.00138	AA, AsA, EA, HA	4484	3.199	0	1.958	3	0.5811
AHI 3%	Females	AL033527.2	ENSG00000236546	antisense_RNA		1	39896970	39899708	0.001385	AA, AsA, EA, HA	4484	3.198	0	1.991	3	0.5743
AHI 3%	Females	AC131953.1	ENSG00000250906	antisense_RNA		4	40812311	40827150	0.001402	AA, AsA, EA, HA	4484	3.194	0	0.477	3	0.9239
AHI 3%	Females	AL050403.1	ENSG00000232900	lincRNA		20	10876792	10903245	0.001403	AA, EA, HA	4370	3.194	58.6	4.834	2	0.0892
AHI 3%	Females	DNAJC10	ENSG00000077232	protein_coding	DnaJ heat shock protein family (Hsp40) member C10	2	182715591	182794462	0.001414	AA, AsA, EA, HA	4484	3.192	0	1.254	3	0.7401
AHI 3%	Females	AC061975.7	ENSG00000267259	lincRNA		17	28233081	28233484	0.001436	AA, AsA, EA, HA	4484	3.187	38.5	4.875	3	0.1812
AHI 3%	Females	CALR3	ENSG00000269058	protein_coding	calreticulin 3	19	16479058	16497074	0.001443	AA, AsA, EA, HA	4484	3.186	0	0.37	3	0.9463
AHI 3%	Females	C2orf49	ENSG00000135974	protein_coding	chromosome 2 open reading frame 49	2	105337461	105348758	0.001458	AA, EA, HA	4484	3.183	0	1.899	3	0.5936
AHI 3%	Females	PXDN	ENSG00000130508	protein_coding	peroxidasin	2	1631924	1744920	0.001468	AA, AsA, EA, HA	4484	3.181	10	3.332	3	0.3432
AHI 3%	Females	LINC02031	ENSG00000238837	lincRNA	long intergenic non-protein coding RNA 2031	3	182643789	182652131	0.001486	AA, EA, HA	4370	3.177	0	0.09	2	0.9559
AHI 3%	Females	NMNAT1	ENSG00000173614	protein_coding	nicotinamide nucleotide adenylyltransferase 1	1	9942863	9985509	0.001516	AA, AsA, EA, HA	4484	3.172	0	2.99	3	0.3932
AHI 3%	Females	STIL	ENSG00000123473	protein_coding	STIL, centriolar assembly protein	1	47249955	47314641	0.001522	AA, AsA, EA, HA	4484	3.17	0	0.147	3	0.9857
AHI 3%	Females	INPP5A	ENSG00000068383	protein_coding	inositol polyphosphate-5-phosphatase A	10	132536821	132784479	0.001526	AA, AsA, EA, HA	4484	3.17	38.2	4.853	3	0.1829
AHI 3%	Females	C19orf44	ENSG00000105072	protein_coding	chromosome 19 open reading frame 44	19	16495745	16521653	0.001532	AA, AsA, EA, HA	4484	3.169	0	0.553	3	0.9071
AHI 3%	Females	CCDC155	ENSG00000161609	protein_coding	coiled-coil domain containing 155	19	49388215	49417998	0.001533	AA, AsA, EA, HA	4484	3.168	0	0.094	3	0.9925
AHI 3%	Females	KIZ	ENSG00000088970	protein_coding	kizuna centrosomal protein	20	21125536	21246627	0.001533	AA, AsA, EA, HA	4484	3.168	0	0.668	3	0.8807
AHI 3%	Females	MINPP1	ENSG00000107789	protein_coding	multiple inositol-polyphosphate phosphatase 1	10	87504563	87553386	0.001537	AA, AsA, EA, HA	4484	3.168	0	2.8	3	0.4235
AHI 3%	Females	IPO7	ENSG00000205339	protein_coding	importin 7	11	9384002	9447301	0.001544	AA, AsA, EA, HA	4484	3.166	0	2.971	3	0.3962
AHI 3%	Females	RNF145	ENSG00000145860	protein_coding	ring finger protein 145	5	159156838	159209957	0.001573	AA, AsA, EA, HA	4484	3.161	40.7	5.061	3	0.1674
AHI 3%	Females	GMIP	ENSG00000089639	protein_coding	GEM interacting protein	19	19628849	19643923	0.001587	AA, AsA, EA, HA	4484	3.158	0	0.11	3	0.9906
AHI 3%	Females	PCED1A	ENSG00000132635	protein_coding	PC-esterase domain containing 1A	20	2835310	2841911	0.001596	AA, AsA, EA, HA	4484	3.157	54.4	6.573	3	0.08682
AHI 3%	Females	LRRFIP2	ENSG00000093167	protein_coding	LRR binding FLII interacting protein 2	3	37052678	37184171	0.001596	AA, AsA, EA, HA	4484	3.157	0	0.714	3	0.8698
AHI 3%	Females	SEZ6L2	ENSG00000174938	protein_coding	seizure related 6 homolog like 2	16	29871357	29900537	0.001604	AA, AsA, EA, HA	4484	3.155	0	0.486	3	0.922
AHI 3%	Females	SPRN	ENSG00000203772	protein_coding	shadow of prion protein	10	133423227	133423700	0.001613	AA, AsA, EA, HA	4484	3.154	0	0.781	3	0.8539
AHI 3%	Females	PSD3	ENSG00000156011	protein_coding	pleckstrin and Sec7 domain containing 3	8	18527292	19085084	0.001624	AA, AsA, EA, HA	4484	3.152	0	0.605	3	0.8954
AHI 3%	Females	ANKRD34C-AS1	ENSG00000259234	lincRNA	ANKRD34C antisense RNA 1	15	79209173	79283954	0.001631	AA, AsA, EA, HA	4484	3.15	46.1	5.563	3	0.1349
AHI 3%	Females	NCR2	ENSG00000096264	protein_coding	natural cytotoxicity triggering receptor 2	6	41335650	41350863	0.00164	AA, EA, HA	4370	3.149	0	1.628	2	0.443
AHI 3%	Females	ARIH2	ENSG00000177479	protein_coding	ariadne RBR E3 ubiquitin protein ligase 2	3	48917824	48986604	0.001645	AA, AsA, EA, HA	4484	3.148	25.8	4.046	3	0.2566
AHI 3%	Females	RBBP6	ENSG00000122257	protein_coding	RB binding protein 6, ubiquitin ligase	16	24537320	24572861	0.001659	AA, AsA, EA, HA	4484	3.145	46.1	5.564	3	0.1349
AHI 3%	Females	PTPRF	ENSG00000142949	protein_coding	protein tyrosine phosphatase, receptor type F	1	43527191	43623663	0.001661	AA, AsA, EA, HA	4484	3.145	11.8	3.401	3	0.3338
AHI 3%	Females	AC009148.1	ENSG00000260495	antisense_RNA		16	81310248	81310489	0.00167	EA, HA	3360	3.143	0	0.007	1	0.9347
AHI 3%	Females	KIF2B	ENSG00000141200	protein_coding	kinesin family member 2B	17	53822286	53825050	0.001682	AA, AsA, EA, HA	4484	3.141	0	0.888	3	0.8282
AHI 3%	Females	AC027312.1	ENSG00000253591	antisense_RNA		5	170638867	170681357	0.001688	AA, EA, HA	4370	3.14	47.5	3.807	2	0.149
AHI 3%	Females	SBF2-AS1	ENSG00000246273	antisense_RNA	SBF2 antisense RNA 1	11	9757858	9809007	0.001692	AA, AsA, EA, HA	4484	3.14	0	0.787	3	0.8526
AHI 3%	Females	TRIM27	ENSG00000204713	protein_coding	tripartite motif containing 27	6	28902997	28924315	0.001698	AA, AsA, EA, HA	4484	3.139	0	0.536	3	0.911
AHI 3%	Females	CATSPER4	ENSG00000188782	protein_coding	cation channel sperm associated 4	1	26189563	26203821	0.001705	AA, AsA, EA, HA	4484	3.137	0	0.344	3	0.9516
AHI 3%	Females	AC024267.4	ENSG00000265845	antisense_RNA		17	28926129	28945540	0.001706	AA, EA, HA	4370	3.137	0	1.4	2	0.4965
AHI 3%	Females	GRIA1	ENSG00000155511	protein_coding	glutamate ionotropic receptor AMPA type subunit 1	5	153488630	153813860	0.001716	AA, AsA, EA, HA	4484	3.135	26.7	4.093	3	0.2516
AHI 3%	Females	RAB42	ENSG00000188060	protein_coding	RAB42, member RAS oncogene family	1	28592512	28595435	0.001719	AA, AsA, EA, HA	4484	3.135	0	0.262	3	0.967
AHI 3%	Females	COQ6	ENSG00000119723	protein_coding	coenzyme Q6, monooxygenase	14	73949523	73963632	0.001725	AA, AsA, EA, HA	4484	3.134	39.5	4.956	3	0.175
AHI 3%	Females	AL031733.2	ENSG00000241666	antisense_RNA		1	167628699	167630652	0.001727	AA, AsA, EA, HA	4484	3.134	8.8	3.288	3	0.3493
AHI 3%	Females	PRR23A	ENSG00000206260	protein_coding	proline rich 23A	3	139004696	139006766	0.001731	AA, AsA, HA	2782	3.133	0	0.227	2	0.8926
AHI 3%	Females	CLK1	ENSG00000013441	protein_coding	CDC like kinase 1	2	200853110	200889103	0.001731	AA, AsA, EA, HA	4484	3.133	0	2.676	3	0.4442
AHI 3%	Females	TIA1	ENSG00000116001	protein_coding	TIA1 cytotoxic granule associated RNA binding protein	2	70209985	70249066	0.001746	AA, AsA, EA, HA	4484	3.13	0	2.168	3	0.5383
AHI 3%	Females	MYH14	ENSG00000105357	protein_coding	myosin heavy chain 14	19	50188131	50310540	0.001756	AA, AsA, EA, HA	4484	3.129	0	0.962	3	0.8104
AHI 3%	Females	KLHL10	ENSG00000161594	protein_coding	kelch like family member 10	17	41834713	41848847	0.001763	AA, AsA, EA, HA	4484	3.128	0	1.452	3	0.6933
AHI 3%	Females	MYRFL	ENSG00000166268	protein_coding	myelin regulatory factor-like	12	69825173	69959091	0.00177	AA, AsA, EA, HA	4484	3.126	45.2	5.473	3	0.1403
AHI 3%	Females	IGF2R	ENSG00000197081	protein_coding	insulin like growth factor 2 receptor	6	159968648	160112052	0.001774	AA, AsA, EA, HA	4484	3.126	55.5	6.748	3	0.08037
AHI 3%	Females	PTK2	ENSG00000169398	protein_coding	protein tyrosine kinase 2	8	140658384	141003000	0.001789	AA, AsA, EA, HA	4484	3.123	4.4	3.139	3	0.3707
AHI 3%	Females	ZNF597	ENSG00000167981	protein_coding	zinc finger protein 597	16	3436102	3443841	0.001804	AA, EA, HA	4370	3.121	0	1.822	2	0.4022
AHI 3%	Females	SLC2A8	ENSG00000136856	protein_coding	solute carrier family 2 member 8	9	127396871	127407646	0.001818	AA, AsA, EA, HA	4484	3.118	0	1.445	3	0.695
AHI 3%	Females	MOV10	ENSG00000155363	protein_coding	Mov10 RISC complex RNA helicase	1	112674075	112701716	0.001851	AA, AsA, EA, HA	4484	3.113	27.2	4.122	3	0.2486
AHI 3%	Females	SKP1	ENSG00000113558	protein_coding	S-phase kinase associated protein 1	5	134147999	134177681	0.001859	AA, EA, HA	4370	3.112	0	0.264	2	0.8765
AHI 3%	Females	CRB2	ENSG00000148204	protein_coding	crumbs 2, cell polarity complex component	9	123356175	123381165	0.001874	AA, AsA, EA, HA	4484	3.109	48.5	5.827	3	0.1203
AHI 3%	Females	MAP4K1	ENSG00000104814	protein_coding	mitogen-activated protein kinase kinase kinase kinase 1	19	38587412	38619637	0.001876	AA, AsA, EA, HA	4484	3.109	0	1.987	3	0.5751
AHI 3%	Females	AL592166.1	ENSG00000225721	antisense_RNA		1	44758044	44776781	0.001876	AA, AsA, EA, HA	4484	3.109	20.7	3.784	3	0.2858
AHI 3%	Females	GPR62	ENSG00000180929	protein_coding	G protein-coupled receptor 62	3	51955313	51958371	0.001879	AA, AsA, EA, HA	4484	3.109	0	0.173	3	0.9818
AHI 3%	Females	TNNT2	ENSG00000118194	protein_coding	troponin T2, cardiac type	1	201359070	201421752	0.001881	AA, AsA, EA, HA	4484	3.108	0	1.402	3	0.705
AHI 3%	Females	WDR27	ENSG00000184465	protein_coding	WD repeat domain 27	6	169457627	169703044	0.001884	AA, AsA, EA, HA	4484	3.108	0	1.589	3	0.6619
AHI 3%	Females	CCT2	ENSG00000166226	protein_coding	chaperonin containing TCP1 subunit 2	12	69584348	69601546	0.00189	AA, AsA, EA, HA	4484	3.107	0	1.711	3	0.6346
AHI 3%	Females	CFAP54	ENSG00000188596	protein_coding	cilia and flagella associated protein 54	12	96489302	96876407	0.001901	AA, AsA, EA, HA	4484	3.105	35.7	4.665	3	0.198
AHI 3%	Females	AC010636.1	ENSG00000268560	lincRNA		19	20613059	20613943	0.001911	AA, AsA, EA, HA	4484	3.104	0	1.805	3	0.6138
AHI 3%	Females	CFLAR	ENSG00000003402	protein_coding	CASP8 and FADD like apoptosis regulator	2	201115614	201176461	0.001919	AA, AsA, EA, HA	4484	3.102	1.5	3.046	3	0.3846
AHI 3%	Females	FNDC5	ENSG00000160097	protein_coding	fibronectin type III domain containing 5	1	32861459	32872864	0.001921	AA, AsA, EA, HA	4484	3.102	16.1	3.577	3	0.3109
AHI 3%	Females	PKP3	ENSG00000184363	protein_coding	plakophilin 3	11	391744	405907	0.001927	AA, AsA, EA, HA	4484	3.101	0	0.913	3	0.8222
AHI 3%	Females	THAP2	ENSG00000173451	protein_coding	THAP domain containing 2	12	71662966	71680474	0.001928	AA, AsA, EA, HA	4484	3.101	0	0.339	3	0.9526
AHI 3%	Females	TMEM63B	ENSG00000137216	protein_coding	transmembrane protein 63B	6	44126961	44155513	0.001929	AA, AsA, EA, HA	4484	3.101	0	1.409	3	0.7034
AHI 3%	Females	LINC01738	ENSG00000227947	lincRNA	long intergenic non-protein coding RNA 1738	1	47687527	47703489	0.001934	AA, EA, HA	4370	3.1	0	1.39	2	0.499
AHI 3%	Females	AL357140.2	ENSG00000228150	sense_intronic		1	9942863	9948525	0.001935	AA, AsA, EA, HA	4484	3.1	0	2.166	3	0.5387
AHI 3%	Females	AGXT2	ENSG00000113492	protein_coding	alanine--glyoxylate aminotransferase 2	5	34998104	35048801	0.001943	AA, AsA, EA, HA	4484	3.099	0	0.258	3	0.9677
AHI 3%	Females	HMBS	ENSG00000256269	protein_coding	hydroxymethylbilane synthase	11	119084681	119094548	0.001971	AA, AsA, EA, HA	4484	3.095	0	2.851	3	0.4152
AHI 3%	Females	LINC01043	ENSG00000260343	lincRNA	long intergenic non-protein coding RNA 1043	13	112314916	112314987	0.001972	AA, HA	2668	3.094	32.6	1.483	1	0.2233
AHI 3%	Females	AL390719.2	ENSG00000272141	lincRNA		1	1169013	1169087	0.001973	AA, EA, HA	4370	3.094	0	0.321	2	0.8519
AHI 3%	Females	C2orf88	ENSG00000187699	protein_coding	chromosome 2 open reading frame 88	2	189879463	190203475	0.001984	AA, AsA, EA, HA	4484	3.093	0	0.749	3	0.8617
AHI 3%	Females	CELSR2	ENSG00000143126	protein_coding	cadherin EGF LAG seven-pass G-type receptor 2	1	109249153	109276520	0.001996	AA, AsA, EA, HA	4484	3.091	0	0.246	3	0.9699
AHI 3%	Females	ATP2A3	ENSG00000074370	protein_coding	ATPase sarcoplasmic/endoplasmic reticulum Ca2+ transporting 3	17	3923820	3964965	0.002006	AA, AsA, EA, HA	4484	3.089	0	0.449	3	0.93
AHI 3%	Females	LINC01596	ENSG00000250666	lincRNA	long intergenic non-protein coding RNA 1596	4	189881574	189884866	0.002009	AA, EA, HA	4370	3.089	0	1.924	2	0.3822
AHI 3%	Females	SLC25A44	ENSG00000160785	protein_coding	solute carrier family 25 member 44	1	156193332	156213793	0.002015	AA, AsA, EA, HA	4484	3.088	38.4	4.871	3	0.1815
AHI 3%	Females	AL139158.2	ENSG00000224592	lincRNA		1	38046314	38117858	0.002022	AA, AsA, EA, HA	4484	3.087	0	1.374	3	0.7116
AHI 3%	Females	LINC00578	ENSG00000228221	lincRNA	long intergenic non-protein coding RNA 578	3	177441341	177747172	0.002025	AA, AsA, EA, HA	4484	3.087	0	0.807	3	0.8478
AHI 3%	Females	YEATS2-AS1	ENSG00000233885	antisense_RNA	YEATS2 antisense RNA 1	3	183806869	183811771	0.00203	EA, HA	3360	3.086	34.6	1.528	1	0.2164
AHI 3%	Females	ITGAL	ENSG00000005844	protein_coding	integrin subunit alpha L	16	30472592	30524177	0.002031	AA, AsA, EA, HA	4484	3.086	0	2.437	3	0.4869
AHI 3%	Females	DNA2	ENSG00000138346	protein_coding	DNA replication helicase/nuclease 2	10	68414906	68471863	0.002038	AA, AsA, EA, HA	4484	3.085	0	0.507	3	0.9173
AHI 3%	Females	MFHAS1	ENSG00000147324	protein_coding	malignant fibrous histiocytoma amplified sequence 1	8	8783351	8893593	0.002045	AA, AsA, EA, HA	4484	3.084	0	0.363	3	0.9478
AHI 3%	Females	POTEF	ENSG00000196604	protein_coding	POTE ankyrin domain family member F	2	130073573	130127772	0.002048	AA, AsA, EA, HA	4484	3.083	23.4	3.917	3	0.2706
AHI 3%	Females	BEND6	ENSG00000151917	protein_coding	BEN domain containing 6	6	56954150	57027285	0.002054	AA, AsA, EA, HA	4484	3.082	44.6	5.416	3	0.1437
AHI 3%	Females	CSNK2A2	ENSG00000070770	protein_coding	casein kinase 2 alpha 2	16	58157616	58197861	0.002083	AA, AsA, EA, HA	4484	3.078	6.2	3.2	3	0.3619
AHI 3%	Females	AP003032.1	ENSG00000254675	antisense_RNA		11	78022874	78023290	0.002091	AA, AsA, EA, HA	4484	3.077	0	1.403	3	0.7049
AHI 3%	Females	ZNF385C	ENSG00000187595	protein_coding	zinc finger protein 385C	17	42025617	42099154	0.002095	AA, AsA, EA, HA	4484	3.076	0	2.394	3	0.4947
AHI 3%	Females	LDHD	ENSG00000166816	protein_coding	lactate dehydrogenase D	16	75112360	75116716	0.002095	AA, AsA, EA, HA	4484	3.076	57.7	7.084	3	0.06926
AHI 3%	Females	CBX3	ENSG00000122565	protein_coding	chromobox 3	7	26200162	26213354	0.002101	AA, AsA, EA, HA	4484	3.076	0	0.499	3	0.9191
AHI 3%	Females	CACNA1G	ENSG00000006283	protein_coding	calcium voltage-gated channel subunit alpha1 G	17	50560074	50628376	0.002105	AA, AsA, EA, HA	4484	3.075	0	0.943	3	0.815
AHI 3%	Females	ZFP14	ENSG00000142065	protein_coding	ZFP14 zinc finger protein	19	36336258	36379163	0.002114	AA, EA, HA	4370	3.074	0	0.602	2	0.7401
AHI 3%	Females	SDF2	ENSG00000132581	protein_coding	stromal cell derived factor 2	17	28647831	28662572	0.002116	AA, AsA, EA, HA	4484	3.073	0	1.717	3	0.6331
AHI 3%	Females	ATP4B	ENSG00000186009	protein_coding	ATPase H+/K+ transporting beta subunit	13	113649415	113658182	0.002123	AA, AsA, EA, HA	4484	3.072	0	1.593	3	0.6609
AHI 3%	Females	LCP1	ENSG00000136167	protein_coding	lymphocyte cytosolic protein 1	13	46125941	46212190	0.002124	AA, AsA, EA, HA	4484	3.072	0	0.091	3	0.9929
AHI 3%	Females	MYCBP	ENSG00000214114	protein_coding	MYC binding protein	1	38862547	38874864	0.002138	AA, AsA, EA, HA	4484	3.07	26.4	4.076	3	0.2534
AHI 3%	Females	CFAP46	ENSG00000171811	protein_coding	cilia and flagella associated protein 46	10	132808421	132943764	0.002146	AA, AsA, EA, HA	4484	3.069	0	0.041	3	0.9978
AHI 3%	Females	LMBRD2	ENSG00000164187	protein_coding	LMBR1 domain containing 2	5	36098408	36152960	0.002167	AA, AsA, EA, HA	4484	3.066	0	2.389	3	0.4957
AHI 3%	Females	APOBR	ENSG00000184730	protein_coding	apolipoprotein B receptor	16	28491463	28499748	0.002174	AA, AsA, EA, HA	4484	3.065	24.5	3.972	3	0.2645
AHI 3%	Females	OAS3	ENSG00000111331	protein_coding	2'-5'-oligoadenylate synthetase 3	12	112938222	112970044	0.002192	AA, AsA, EA, HA	4484	3.063	0	0.503	3	0.9183
AHI 3%	Females	NR1I2	ENSG00000144852	protein_coding	nuclear receptor subfamily 1 group I member 2	3	119780476	119817186	0.002195	AA, AsA, EA, HA	4484	3.062	5.8	3.185	3	0.364
AHI 3%	Females	ZNF790	ENSG00000197863	protein_coding	zinc finger protein 790	19	36817428	36851681	0.002198	AA, AsA, EA, HA	4484	3.062	0	1.874	3	0.599
AHI 3%	Females	AL008729.1	ENSG00000215022	antisense_RNA		6	13266538	13294906	0.002207	AA, AsA, EA, HA	4484	3.061	0	1.545	3	0.6718
AHI 3%	Females	IGSF3	ENSG00000143061	protein_coding	immunoglobulin superfamily member 3	1	116573588	116668300	0.002237	AA, AsA, EA, HA	4484	3.057	0	2.38	3	0.4974
AHI 3%	Females	TCERG1L	ENSG00000176769	protein_coding	transcription elongation regulator 1 like	10	131093163	131311716	0.002238	AA, AsA, EA, HA	4484	3.057	0	0.532	3	0.9118
AHI 3%	Females	DDN-AS1	ENSG00000257913	antisense_RNA	DDN and PRKAG1 antisense RNA 1	12	48997369	49020213	0.002238	AA, AsA, EA, HA	4484	3.057	69.7	9.906	3	0.01938
AHI 3%	Females	AC083902.1	ENSG00000248676	antisense_RNA		4	99594771	99623991	0.002244	AA, EA, HA	4370	3.056	0	0.041	2	0.9796
AHI 3%	Females	MLST8	ENSG00000167965	protein_coding	MTOR associated protein, LST8 homolog	16	2205033	2210280	0.002247	AA, AsA, EA, HA	4484	3.055	14.8	3.52	3	0.3181
AHI 3%	Females	TMEM128	ENSG00000132406	protein_coding	transmembrane protein 128	4	4235544	4249080	0.00225	AA, EA, HA	4370	3.055	40.5	3.364	2	0.186
AHI 3%	Females	ZNF23	ENSG00000167377	protein_coding	zinc finger protein 23	16	71447620	71484659	0.002255	AA, AsA, EA, HA	4484	3.054	0	1.078	3	0.7824
AHI 3%	Females	FBXO36	ENSG00000153832	protein_coding	F-box protein 36	2	229921354	230010885	0.002257	AA, AsA, EA, HA	4484	3.054	43.6	5.314	3	0.1502
AHI 3%	Females	LGALS7B	ENSG00000178934	protein_coding	galectin 7B	19	38789105	38791753	0.002268	AA, HA	2668	3.053	0	0.093	1	0.76
AHI 3%	Females	C1orf131	ENSG00000143633	protein_coding	chromosome 1 open reading frame 131	1	231224256	231241612	0.002274	AA, AsA, EA, HA	4484	3.052	0	0.966	3	0.8096
AHI 3%	Females	SH2D3A	ENSG00000125731	protein_coding	SH2 domain containing 3A	19	6751160	6768241	0.002276	AA, AsA, EA, HA	4484	3.052	25.2	4.011	3	0.2603
AHI 3%	Females	SNORD46	ENSG00000200913	snoRNA	small nucleolar RNA, C/D box 46	1	44775490	44777590	0.002297	AA, AsA, EA, HA	4484	3.049	0	2.248	3	0.5226
AHI 3%	Females	RNF114	ENSG00000124226	protein_coding	ring finger protein 114	20	49936177	49953793	0.002303	AA, AsA, EA, HA	4484	3.048	0	0.766	3	0.8576
AHI 3%	Females	ATP6V0E1	ENSG00000113732	protein_coding	ATPase H+ transporting V0 subunit e1	5	172983542	173035489	0.002304	AA, AsA, EA, HA	4484	3.048	0	0.536	3	0.9109
AHI 3%	Females	IBA57-AS1	ENSG00000203684	lincRNA	IBA57 antisense RNA 1 (head to head)	1	228165362	228166161	0.002311	AA, AsA, EA, HA	4484	3.047	27.6	4.143	3	0.2464
AHI 3%	Females	MS4A12	ENSG00000071203	protein_coding	membrane spanning 4-domains A12	11	60492776	60507419	0.002312	AA, EA, HA	4370	3.047	0	1.275	2	0.5286
AHI 3%	Females	RPS8	ENSG00000142937	protein_coding	ribosomal protein S8	1	44651484	44778741	0.002315	AA, AsA, EA, HA	4484	3.047	0	2.551	3	0.4661
AHI 3%	Females	FAM3B	ENSG00000183844	protein_coding	family with sequence similarity 3 member B	21	41304252	41357189	0.002339	AA, AsA, EA, HA	4484	3.043	0	2.13	3	0.5458
AHI 3%	Females	MFAP1	ENSG00000140259	protein_coding	microfibril associated protein 1	15	43804649	43825181	0.002344	AA, AsA, EA, HA	4484	3.043	0	1.209	3	0.7509
AHI 3%	Females	DNAJC22	ENSG00000178401	protein_coding	DnaJ heat shock protein family (Hsp40) member C22	12	49345921	49358543	0.002357	AA, AsA, EA, HA	4484	3.041	0	0.803	3	0.8487
AHI 3%	Females	SDC4	ENSG00000124145	protein_coding	syndecan 4	20	45325290	45348761	0.002361	AA, AsA, EA, HA	4484	3.041	0	2.579	3	0.4612
AHI 3%	Females	TRIM26	ENSG00000234127	protein_coding	tripartite motif containing 26	6	30184470	30214423	0.002363	AA, AsA, EA, HA	4484	3.04	0	0.385	3	0.9434
AHI 3%	Females	SLC43A2	ENSG00000167703	protein_coding	solute carrier family 43 member 2	17	1569112	1629883	0.002365	AA, AsA, EA, HA	4484	3.04	0	0.429	3	0.9341
AHI 3%	Females	GCSH	ENSG00000140905	protein_coding	glycine cleavage system protein H	16	81082350	81096281	0.002394	AA, AsA, EA, HA	4484	3.036	0	1.997	3	0.573
AHI 3%	Females	IKZF5	ENSG00000095574	protein_coding	IKAROS family zinc finger 5	10	122990808	123009431	0.002419	AA, EA, HA	4484	3.033	0	1.626	3	0.6534
AHI 3%	Females	TCF7	ENSG00000081059	protein_coding	transcription factor 7	5	134114121	134151862	0.002425	AA, AsA, EA, HA	4484	3.032	0	0.086	3	0.9935
AHI 3%	Females	DES	ENSG00000175084	protein_coding	desmin	2	219417489	219426713	0.002444	AA, AsA, EA, HA	4484	3.03	0	1.548	3	0.6713
AHI 3%	Females	B3GAT1	ENSG00000109956	protein_coding	beta-1,3-glucuronyltransferase 1	11	134378060	134412917	0.002457	AA, AsA, EA, HA	4484	3.029	0	1.082	3	0.7815
AHI 3%	Females	ZSCAN18	ENSG00000121413	protein_coding	zinc finger and SCAN domain containing 18	19	58084057	58119049	0.00246	AA, AsA, EA, HA	4484	3.028	0	1.212	3	0.7502
AHI 3%	Females	MRPS18C	ENSG00000163319	protein_coding	mitochondrial ribosomal protein S18C	4	83455651	83470315	0.002461	AA, AsA, EA, HA	4484	3.028	60.4	7.576	3	0.05564
AHI 3%	Females	KCNIP1	ENSG00000182132	protein_coding	potassium voltage-gated channel interacting protein 1	5	170353364	170736631	0.002465	AA, AsA, EA, HA	4484	3.028	42.9	5.257	3	0.1539
AHI 3%	Females	DDX42	ENSG00000198231	protein_coding	DEAD-box helicase 42	17	63773235	63820313	0.00247	AA, AsA, EA, HA	4484	3.027	0	2.149	3	0.542
AHI 3%	Females	AP1G1	ENSG00000166747	protein_coding	adaptor related protein complex 1 gamma 1 subunit	16	71729030	71809727	0.00247	AA, AsA, EA, HA	4484	3.027	0	1.099	3	0.7774
AHI 3%	Females	SPEF2	ENSG00000152582	protein_coding	sperm flagellar 2	5	35617354	35814552	0.002472	AA, AsA, EA, HA	4484	3.027	0	1.671	3	0.6435
AHI 3%	Females	LINC02449	ENSG00000215241	lincRNA	long intergenic non-protein coding RNA 2449	12	8235601	8242896	0.002489	AA, EA, HA	4370	3.025	0	0.595	2	0.7428
AHI 3%	Females	CTD-3080P12.3	ENSG00000249201	antisense_RNA	uncharacterized LOC101928857	5	1173963	1177454	0.002502	AA, EA, HA	4370	3.023	0	0.099	2	0.9515
AHI 3%	Females	DHX9	ENSG00000135829	protein_coding	DExH-box helicase 9	1	182839003	182887739	0.002519	AA, AsA, EA, HA	4484	3.021	0	2.128	3	0.5463
AHI 3%	Females	RPS3	ENSG00000149273	protein_coding	ribosomal protein S3	11	75399429	75422776	0.002526	AA, AsA, EA, HA	4484	3.02	52.1	6.257	3	0.09977
AHI 3%	Females	FKBP5	ENSG00000096060	protein_coding	FK506 binding protein 5	6	35573585	35729172	0.00253	AA, AsA, EA, HA	4484	3.02	0	0.713	3	0.8702
AHI 3%	Females	SNCA	ENSG00000145335	protein_coding	synuclein alpha	4	89724094	89838312	0.002553	AA, EA, HA	4370	3.017	57.3	4.682	2	0.09625
AHI 3%	Females	CENPF	ENSG00000117724	protein_coding	centromere protein F	1	214603136	214663729	0.002564	AA, AsA, EA, HA	4484	3.016	0	2.851	3	0.4152
AHI 3%	Females	IRF3	ENSG00000126456	protein_coding	interferon regulatory factor 3	19	49658632	49666807	0.002569	AA, AsA, EA, HA	4484	3.015	0	2.389	3	0.4957
AHI 3%	Females	NDUFA4L2	ENSG00000185633	protein_coding	NDUFA4, mitochondrial complex associated like 2	12	57233907	57241712	0.002571	AA, AsA, EA, HA	4484	3.015	0	2.71	3	0.4385
AHI 3%	Females	LINC00982	ENSG00000177133	antisense_RNA	long intergenic non-protein coding RNA 982	1	3059594	3069276	0.002576	AA, AsA, EA, HA	4484	3.014	0	1.04	3	0.7916
AHI 3%	Females	CAND1	ENSG00000111530	protein_coding	cullin associated and neddylation dissociated 1	12	67268883	67314631	0.002576	AA, AsA, EA, HA	4484	3.014	21.9	3.843	3	0.2789
AHI 3%	Females	CNTD1	ENSG00000176563	protein_coding	cyclin N-terminal domain containing 1	17	42798087	42811795	0.002584	AA, AsA, EA, HA	4484	3.013	23.3	3.912	3	0.2712
AHI 3%	Females	LINC01089	ENSG00000212694	lincRNA	long intergenic non-protein coding RNA 1089	12	121794318	121804904	0.002598	AA, AsA, EA, HA	4484	3.012	0	2.251	3	0.522
AHI 3%	Females	AL133351.1	ENSG00000224846	antisense_RNA		6	2988913	3000131	0.0026	AA, AsA, EA, HA	4484	3.011	0	0.981	3	0.8058
AHI 3%	Females	CDK11B	ENSG00000248333	protein_coding	cyclin dependent kinase 11B	1	1634787	1719462	0.002601	AA, AsA, EA, HA	4484	3.011	0	1.225	3	0.7469
AHI 3%	Females	HHEX	ENSG00000152804	protein_coding	hematopoietically expressed homeobox	10	92688996	92694799	0.002612	AA, AsA, EA, HA	4484	3.01	0	0.79	3	0.8518
AHI 3%	Females	ZNF81	ENSG00000197779	protein_coding	zinc finger protein 81	X	47836181	48003560	0.002625	AA, AsA, EA, HA	4484	3.009	0	0.348	3	0.9507
AHI 3%	Females	TMEM14A	ENSG00000096092	protein_coding	transmembrane protein 14A	6	52670991	52686122	0.002636	AA, EA, HA	4370	3.007	0	0.033	2	0.9835
AHI 3%	Females	GAS6	ENSG00000183087	protein_coding	growth arrest specific 6	13	113820543	113864440	0.002648	AA, AsA, EA, HA	4484	3.006	0	2.19	3	0.5338
AHI 3%	Females	RSF1	ENSG00000048649	protein_coding	remodeling and spacing factor 1	11	77659997	77821954	0.00266	AA, AsA, EA, HA	4484	3.005	0	0.895	3	0.8267
AHI 3%	Females	SLC1A4	ENSG00000115902	protein_coding	solute carrier family 1 member 4	2	64988292	65022422	0.002669	AA, AsA, EA, HA	4484	3.004	1.4	3.041	3	0.3853
AHI 3%	Females	GSDMD	ENSG00000104518	protein_coding	gasdermin D	8	143553245	143563054	0.002727	AA, AsA, EA, HA	4484	2.997	0	1.102	3	0.7765
AHI 3%	Females	GPD1L	ENSG00000152642	protein_coding	glycerol-3-phosphate dehydrogenase 1 like	3	32106338	32168705	0.002728	AA, AsA, EA, HA	4484	2.997	0	2.184	3	0.5351
AHI 3%	Females	S100A16	ENSG00000188643	protein_coding	S100 calcium binding protein A16	1	153607528	153616353	0.002731	AA, EA	2712	2.996	78.5	4.646	1	0.03112
AHI 3%	Females	SUMO3	ENSG00000184900	protein_coding	small ubiquitin-like modifier 3	21	44805617	44819103	0.002737	AA, AsA, EA, HA	4484	2.996	0	2.124	3	0.547
AHI 3%	Females	KBTBD2	ENSG00000170852	protein_coding	kelch repeat and BTB domain containing 2	7	32868172	33040939	0.002739	AA, AsA, EA, HA	4484	2.996	0	0.151	3	0.985
AHI 3%	Females	PRTG	ENSG00000166450	protein_coding	protogenin	15	55611580	55744071	0.002739	AA, AsA, EA, HA	4484	2.996	38.6	4.887	3	0.1802
AHI 3%	Females	LINC02063	ENSG00000250921	lincRNA	long intergenic non-protein coding RNA 2063	5	4144421	4144611	0.002742	AA, AsA, EA, HA	4484	2.995	0	0.864	3	0.8341
AHI 3%	Females	LILRA1	ENSG00000104974	protein_coding	leukocyte immunoglobulin like receptor A1	19	54574069	54602097	0.002744	AA, EA, HA	4370	2.995	0	1.429	2	0.4895
AHI 3%	Females	MYH3	ENSG00000109063	protein_coding	myosin heavy chain 3	17	10628532	10658094	0.002749	AA, AsA, EA, HA	4484	2.994	34.2	4.56	3	0.207
AHI 3%	Females	MATN3	ENSG00000132031	protein_coding	matrilin 3	2	19992107	20013390	0.00275	AA, AsA, EA, HA	4484	2.994	0	2.06	3	0.56
AHI 3%	Females	ASB7	ENSG00000183475	protein_coding	ankyrin repeat and SOCS box containing 7	15	100602162	100651451	0.002751	AA, AsA, EA, HA	4484	2.994	0	0.419	3	0.9364
AHI 3%	Females	SLC6A12	ENSG00000111181	protein_coding	solute carrier family 6 member 12	12	189080	215392	0.002752	AA, AsA, EA, HA	4484	2.994	0	1.519	3	0.6779
AHI 3%	Females	SPN	ENSG00000197471	protein_coding	sialophorin	16	29663155	29670496	0.002755	AA, AsA, EA, HA	4484	2.994	0	0.295	3	0.961
AHI 3%	Females	LETM1	ENSG00000168924	protein_coding	leucine zipper and EF-hand containing transmembrane protein 1	4	1810500	1857111	0.002783	AA, AsA, EA, HA	4484	2.991	11.2	3.378	3	0.3369
AHI 3%	Females	NID2	ENSG00000087303	protein_coding	nidogen 2	14	52004169	52069950	0.002784	AA, AsA, EA, HA	4484	2.991	21.5	3.823	3	0.2812
AHI 3%	Females	SMCO3	ENSG00000179256	protein_coding	single-pass membrane protein with coiled-coil domains 3	12	14803801	14814228	0.002788	AA, AsA, EA, HA	4484	2.99	0	1.925	3	0.588
AHI 3%	Females	SMO	ENSG00000128602	protein_coding	smoothened, frizzled class receptor	7	129188069	129213500	0.00279	AA, AsA, EA, HA	4484	2.99	23.7	3.932	3	0.2689
AHI 3%	Females	GGTLC1	ENSG00000149435	protein_coding	gamma-glutamyltransferase light chain 1	20	23985057	23988779	0.002792	AA, AsA, EA, HA	4484	2.99	0	0.284	3	0.963
AHI 3%	Females	PLXNB2	ENSG00000196576	protein_coding	plexin B2	22	50274986	50307572	0.002799	AA, AsA, EA, HA	4484	2.989	0	1.3	3	0.7291
AHI 3%	Females	AL645608.7	ENSG00000272438	lincRNA		1	905322	916960	0.002802	AA, AsA, EA, HA	4484	2.989	53.1	6.403	3	0.09356
AHI 3%	Females	MIOS	ENSG00000164654	protein_coding	meiosis regulator for oocyte development	7	7566941	7607570	0.002812	AA, AsA, EA, HA	4484	2.988	0	1.702	3	0.6366
AHI 3%	Females	SLCO4A1-AS1	ENSG00000232803	antisense_RNA	SLCO4A1 antisense RNA 1	20	62664983	62666583	0.002816	AA, EA, HA	4370	2.987	0	0.607	2	0.7382
AHI 3%	Females	WDFY3-AS2	ENSG00000180769	processed_transcript	WDFY3 antisense RNA 2	4	84965661	84970080	0.002818	AA, AsA, EA, HA	4484	2.987	20.3	3.764	3	0.2881
AHI 3%	Females	AC008569.2	ENSG00000267474	sense_intronic		19	14458037	14458382	0.002819	AA, EA, HA	4370	2.987	0	0.564	2	0.7544
AHI 3%	Females	SENP3	ENSG00000161956	protein_coding	SUMO1/sentrin/SMT3 specific peptidase 3	17	7560994	7572961	0.002819	AA, AsA, EA, HA	4484	2.987	0	1.135	3	0.7686
AHI 3%	Females	FOXB1	ENSG00000171956	protein_coding	forkhead box B1	15	60003820	60057508	0.002831	AA, AsA, EA, HA	4484	2.986	5.5	3.173	3	0.3656
AHI 3%	Females	EIPR1	ENSG00000032389	protein_coding	EARP complex and GARP complex interacting protein 1	2	3188923	3377941	0.002839	AA, AsA, EA, HA	4484	2.985	0	0.223	3	0.9737
AHI 3%	Females	CAPN10	ENSG00000142330	protein_coding	calpain 10	2	240586124	240617703	0.002854	AA, AsA, EA, HA	4484	2.983	0	1.044	3	0.7906
AHI 3%	Females	ASPHD1	ENSG00000174939	protein_coding	aspartate beta-hydroxylase domain containing 1	16	29899505	29919666	0.002856	AA, AsA, EA, HA	4484	2.983	0	0.855	3	0.8364
AHI 3%	Females	TAC4	ENSG00000176358	protein_coding	tachykinin 4 (hemokinin)	17	49838407	49848927	0.002859	AA, EA, HA	4370	2.983	0	0.001	2	0.9997
AHI 3%	Females	DNPEP	ENSG00000123992	protein_coding	aspartyl aminopeptidase	2	219374261	219399896	0.00286	AA, AsA, EA, HA	4484	2.982	0	2.783	3	0.4263
AHI 3%	Females	CASP8AP2	ENSG00000118412	protein_coding	caspase 8 associated protein 2	6	89828942	89874407	0.00287	AA, AsA, EA, HA	4484	2.981	0	1.739	3	0.6282
AHI 3%	Females	GNAT2	ENSG00000134183	protein_coding	G protein subunit alpha transducin 2	1	109603362	109620921	0.002879	AA, AsA, EA, HA	4484	2.98	40.3	5.025	3	0.17
AHI 3%	Females	LINC00877	ENSG00000241163	lincRNA	long intergenic non-protein coding RNA 877	3	72034988	72265569	0.002879	AA, AsA, EA, HA	4484	2.98	0	2.833	3	0.4182
AHI 3%	Females	LINC02314	ENSG00000259082	lincRNA	long intergenic non-protein coding RNA 2314	14	101441692	101444109	0.002883	AA, AsA, EA, HA	4484	2.98	0	0.262	3	0.967
AHI 3%	Females	PHLDA3	ENSG00000174307	protein_coding	pleckstrin homology like domain family A member 3	1	201464177	201469431	0.002907	AA, AsA, EA, HA	4484	2.977	0	2.42	3	0.4899
AHI 3%	Females	YOD1	ENSG00000180667	protein_coding	YOD1 deubiquitinase	1	207043859	207053510	0.002917	AA, AsA, EA, HA	4484	2.976	0	1.407	3	0.7039
AHI 3%	Females	AP001107.8	ENSG00000254855	antisense_RNA		11	66263851	66266310	0.002924	AA, EA, HA	4370	2.976	67.6	6.181	2	0.04548
AHI 3%	Females	ZNF584	ENSG00000171574	protein_coding	zinc finger protein 584	19	58400695	58418307	0.002926	AA, AsA, EA, HA	4484	2.975	0	0.566	3	0.9042
AHI 3%	Females	Y_RNA	ENSG00000207195	misc_RNA	Y RNA	4	40825902	40827179	0.002933	AA, AsA, EA, HA	4484	2.975	0	2.121	3	0.5477
AHI 3%	Females	UBLCP1	ENSG00000164332	protein_coding	ubiquitin like domain containing CTD phosphatase 1	5	159262945	159286623	0.002938	AA, AsA, EA, HA	4484	2.974	0	2.438	3	0.4866
AHI 3%	Females	CCDC107	ENSG00000159884	protein_coding	coiled-coil domain containing 107	9	35657291	35662275	0.002948	AA, AsA, EA, HA	4484	2.973	0	0.913	3	0.8223
AHI 3%	Females	LINC01132	ENSG00000227630	lincRNA	long intergenic non-protein coding RNA 1132	1	234723300	234736047	0.002949	AA, AsA, EA, HA	4484	2.973	45.2	5.476	3	0.1401
AHI 3%	Females	TMEM221	ENSG00000188051	protein_coding	transmembrane protein 221	19	17435513	17449011	0.002951	AA, AsA, EA, HA	4484	2.973	55.5	6.74	3	0.08067
AHI 3%	Females	EPN1	ENSG00000063245	protein_coding	epsin 1	19	55674285	55709786	0.002965	AA, AsA, EA, HA	4484	2.971	16.7	3.602	3	0.3077
AHI 3%	Females	WDR81	ENSG00000167716	protein_coding	WD repeat domain 81	17	1716066	1738597	0.002975	AA, AsA, EA, HA	4484	2.97	0	1.403	3	0.7049
AHI 3%	Females	LAPTM4B	ENSG00000104341	protein_coding	lysosomal protein transmembrane 4 beta	8	97774605	97853559	0.002988	AA, AsA, EA, HA	4484	2.969	22.7	3.883	3	0.2743
AHI 3%	Females	AC009065.6	ENSG00000261240	antisense_RNA		16	2111412	2113046	0.002991	AA, EA, HA	4370	2.969	42	3.446	2	0.1785
AHI 3%	Females	NOL6	ENSG00000165271	protein_coding	nucleolar protein 6	9	33461596	33474101	0.003004	AA, AsA, EA, HA	4484	2.967	0	1.181	3	0.7576
AHI 3%	Females	TUBB2A	ENSG00000137267	protein_coding	tubulin beta 2A class IIa	6	3153659	3158305	0.003016	AA, AsA, EA, HA	4484	2.966	0	0.658	3	0.883
AHI 3%	Females	AC010616.1	ENSG00000268041	protein_coding		19	41907342	41929438	0.003018	AA, AsA, EA, HA	4484	2.966	0	0.604	3	0.8954
AHI 3%	Females	COQ10B	ENSG00000115520	protein_coding	coenzyme Q10B	2	197452431	197475116	0.003046	AA, AsA, EA, HA	4484	2.963	0	1.034	3	0.7931
AHI 3%	Females	TRGC2	ENSG00000227191	TR_C_gene	T-cell receptor gamma constant 2	7	38240036	38249567	0.003047	AA, EA, HA	4370	2.963	0	1.811	2	0.4043
AHI 3%	Females	RAX2	ENSG00000173976	protein_coding	retina and anterior neural fold homeobox 2	19	3768196	3772215	0.00305	AA, AsA, EA, HA	4484	2.963	0	0.114	3	0.9902
AHI 3%	Females	RARA	ENSG00000131759	protein_coding	retinoic acid receptor alpha	17	40309118	40358636	0.003054	AA, AsA, EA, HA	4484	2.962	0	2.055	3	0.5612
AHI 3%	Females	SPSB2	ENSG00000111671	protein_coding	splA/ryanodine receptor domain and SOCS box containing 2	12	6870063	6890352	0.00308	AA, AsA, EA, HA	4484	2.96	0	1.876	3	0.5985
AHI 3%	Females	RPS6KA4	ENSG00000162302	protein_coding	ribosomal protein S6 kinase A4	11	64359071	64372221	0.003085	AA, AsA, EA, HA	4484	2.959	0	1.26	3	0.7387
AHI 3%	Females	DDX54	ENSG00000123064	protein_coding	DEAD-box helicase 54	12	113157595	113186161	0.003094	AA, AsA, EA, HA	4484	2.958	0	0.981	3	0.8059
AHI 3%	Females	KIZ-AS1	ENSG00000232712	antisense_RNA	KIZ antisense RNA 1	20	21161883	21216519	0.003097	AA, AsA, EA, HA	4484	2.958	0	0.332	3	0.9539
AHI 3%	Females	AC005224.1	ENSG00000231595	lincRNA		17	14211804	14212588	0.003103	AA, AsA, EA, HA	4484	2.957	0	0.845	3	0.8388
AHI 3%	Females	AC008443.6	ENSG00000250900	antisense_RNA		5	181195071	181203649	0.00311	AA, AsA, EA, HA	4484	2.957	29.5	4.256	3	0.2351
AHI 3%	Females	FARP1	ENSG00000152767	protein_coding	FERM, ARH/RhoGEF and pleckstrin domain protein 1	13	98144166	98455619	0.003128	AA, AsA, EA, HA	4484	2.955	0	2.2	3	0.5319
AHI 3%	Females	KIAA1614-AS1	ENSG00000232586	antisense_RNA	KIAA1614 antisense RNA 1	1	180950330	180954965	0.00313	AA, AsA, EA, HA	4484	2.955	0	2.282	3	0.516
AHI 3%	Females	C7orf71	ENSG00000222004	lincRNA	chromosome 7 open reading frame 71	7	26637866	26647277	0.003148	AA, EA, HA	4370	2.953	0	1.918	2	0.3833
AHI 3%	Females	AC114808.1	ENSG00000235403	antisense_RNA		2	1060586	1066893	0.003169	AA, EA, HA	4370	2.951	36.6	3.156	2	0.2064
AHI 3%	Females	DRC1	ENSG00000157856	protein_coding	dynein regulatory complex subunit 1	2	26401853	26457251	0.003172	AA, AsA, EA, HA	4484	2.951	0	1.939	3	0.5851
AHI 3%	Females	MAPK14	ENSG00000112062	protein_coding	mitogen-activated protein kinase 14	6	36026924	36112132	0.003187	AA, AsA, EA, HA	4484	2.949	0	0.174	3	0.9816
AHI 3%	Females	XIRP2	ENSG00000163092	protein_coding	xin actin binding repeat containing 2	2	166888477	167259368	0.003193	AA, AsA, EA, HA	4484	2.949	33.6	4.518	3	0.2107
AHI 3%	Females	AL353593.2	ENSG00000269934	antisense_RNA		1	228273898	228277048	0.003194	AA, AsA, EA, HA	4484	2.948	0	2.389	3	0.4957
AHI 3%	Females	PPIA	ENSG00000196262	protein_coding	peptidylprolyl isomerase A	7	44795682	44824561	0.003222	AA, AsA, EA, HA	4484	2.946	0	2.819	3	0.4204
AHI 3%	Females	GINM1	ENSG00000055211	protein_coding	glycoprotein integral membrane 1	6	149565912	149591716	0.003224	AA, AsA, EA, HA	4484	2.946	23.2	3.905	3	0.2719
AHI 3%	Females	MEGF6	ENSG00000162591	protein_coding	multiple EGF like domains 6	1	3490087	3624770	0.003252	AA, AsA, EA, HA	4484	2.943	0	0.576	3	0.902
AHI 3%	Females	AC025048.4	ENSG00000267416	lincRNA		17	60078310	60088196	0.003284	AA, AsA, EA, HA	4484	2.94	0	1.87	3	0.5998
AHI 3%	Females	CDK2AP2	ENSG00000167797	protein_coding	cyclin dependent kinase 2 associated protein 2	11	67505500	67508970	0.003286	AA, AsA, EA, HA	4484	2.94	0	0.387	3	0.943
AHI 3%	Females	CRIP1	ENSG00000213145	protein_coding	cysteine rich protein 1	14	105486391	105489943	0.003289	AA, AsA, EA, HA	4484	2.939	0	0.807	3	0.8478
AHI 3%	Females	AC103923.1	ENSG00000235545	antisense_RNA		1	62687543	62709145	0.003292	AA, AsA, EA, HA	4484	2.939	13	3.447	3	0.3277
AHI 3%	Females	LAG3	ENSG00000089692	protein_coding	lymphocyte activating 3	12	6772272	6779261	0.003296	AA, AsA, EA, HA	4484	2.939	0	2.55	3	0.4664
AHI 3%	Females	COMMD4	ENSG00000140365	protein_coding	COMM domain containing 4	15	75336037	75340259	0.003304	AA, AsA, EA, HA	4484	2.938	0	0.614	3	0.8933
AHI 3%	Females	LINC02091	ENSG00000273172	lincRNA	long intergenic non-protein coding RNA 2091	17	185287	187096	0.003306	AsA, EA, HA	3474	2.938	57.6	4.722	2	0.09434
AHI 3%	Females	PTPN18	ENSG00000072135	protein_coding	protein tyrosine phosphatase, non-receptor type 18	2	130355311	130374687	0.003317	AA, AsA, EA, HA	4484	2.937	0	1.797	3	0.6156
AHI 3%	Females	ANKRD34B	ENSG00000189127	protein_coding	ankyrin repeat domain 34B	5	80556698	80570971	0.003322	AA, AsA, EA, HA	4484	2.936	3.5	3.11	3	0.375
AHI 3%	Females	AC005261.3	ENSG00000268678	antisense_RNA		19	57351092	57351739	0.003332	AA, AsA, EA, HA	4484	2.935	20.6	3.777	3	0.2865
AHI 3%	Females	PDIA6	ENSG00000143870	protein_coding	protein disulfide isomerase family A member 6	2	10783241	10837973	0.003343	AA, AsA, EA, HA	4484	2.934	8.1	3.266	3	0.3524
AHI 3%	Females	CBWD1	ENSG00000172785	protein_coding	COBW domain containing 1	9	121089	179600	0.003345	AA, AsA, EA, HA	4484	2.934	0	1.654	3	0.6473
AHI 3%	Females	MIF-AS1	ENSG00000218537	antisense_RNA	MIF antisense RNA 1	22	23893752	23895980	0.00335	AA, AsA, EA, HA	4484	2.934	0	1.424	3	0.6998
AHI 3%	Females	MIF	ENSG00000240972	protein_coding	macrophage migration inhibitory factor (glycosylation-inhibiting factor)	22	23893752	23895980	0.00335	AA, AsA, EA, HA	4484	2.934	0	1.424	3	0.6998
AHI 3%	Females	LINC01992	ENSG00000260019	lincRNA	long intergenic non-protein coding RNA 1992	17	27930999	27969553	0.003356	AA, AsA, EA, HA	4484	2.933	0	0.37	3	0.9463
AHI 3%	Females	ROPN1L-AS1	ENSG00000250600	antisense_RNA	ROPN1L antisense RNA 1	5	10440661	10442583	0.003376	AA, AsA, EA, HA	4484	2.931	0	0.542	3	0.9096
AHI 3%	Females	LINC01579	ENSG00000258754	lincRNA	long intergenic non-protein coding RNA 1579	15	93720071	94070665	0.003386	AA, AsA, EA, HA	4484	2.93	0	1.079	3	0.7822
AHI 3%	Females	TXNDC8	ENSG00000204193	protein_coding	thioredoxin domain containing 8	9	110303519	110337910	0.003395	AA, EA, HA	4370	2.93	0	1.273	2	0.5291
AHI 3%	Females	FER1L5	ENSG00000249715	protein_coding	fer-1 like family member 5	2	96642853	96704867	0.003399	AA, AsA, EA, HA	4484	2.929	52.1	6.264	3	0.09945
AHI 3%	Females	AL451074.2	ENSG00000224358	antisense_RNA		1	165768186	165773718	0.003406	AA, AsA, EA, HA	4484	2.928	55.9	6.799	3	0.07858
AHI 3%	Females	H3F3A	ENSG00000163041	protein_coding	H3 histone family member 3A	1	226061582	226072000	0.003406	AA, AsA, EA, HA	4484	2.928	34.7	4.595	3	0.204
AHI 3%	Females	KC877392.1	ENSG00000255260	lincRNA		11	11243690	11244171	0.003407	AA, HA	2668	2.928	0	0.072	1	0.7878
AHI 3%	Females	CACNA1G-AS1	ENSG00000250107	antisense_RNA	CACNA1G antisense RNA 1	17	50555226	50562629	0.003422	AA, AsA, EA, HA	4484	2.927	0	2.068	3	0.5584
AHI 3%	Females	AL512343.2	ENSG00000272562	antisense_RNA		1	226061582	226062815	0.003429	AA, AsA, EA, HA	4484	2.926	48.2	5.788	3	0.1224
AHI 3%	Females	ZNF304	ENSG00000131845	protein_coding	zinc finger protein 304	19	57351092	57359900	0.00344	AA, AsA, EA, HA	4484	2.925	20.4	3.768	3	0.2876
AHI 3%	Females	RPAP1	ENSG00000103932	protein_coding	RNA polymerase II associated protein 1	15	41517603	41544830	0.003442	AA, AsA, EA, HA	4484	2.925	34.6	4.589	3	0.2045
AHI 3%	Females	MCHR2	ENSG00000152034	protein_coding	melanin concentrating hormone receptor 2	6	99921034	99994245	0.003453	AA, AsA, EA, HA	4484	2.924	0	0.507	3	0.9174
AHI 3%	Females	RTL6	ENSG00000188636	protein_coding	retrotransposon Gag like 6	22	44496853	44497725	0.003461	AA, EA, HA	4370	2.924	60.5	5.064	2	0.07949
AHI 3%	Females	JADE2	ENSG00000043143	protein_coding	jade family PHD finger 2	5	134523657	134583243	0.003472	AA, AsA, EA, HA	4484	2.923	0	0.205	3	0.9768
AHI 3%	Females	AC084816.1	ENSG00000256995	lincRNA		12	22701393	23169839	0.00351	AA, AsA, EA, HA	4484	2.919	26.1	4.062	3	0.2549
AHI 3%	Females	AC100812.1	ENSG00000272192	lincRNA		8	65842154	65842610	0.003517	AA, AsA, EA, HA	4484	2.919	46.1	5.561	3	0.135
AHI 3%	Females	UACA	ENSG00000137831	protein_coding	uveal autoantigen with coiled-coil domains and ankyrin repeats	15	70655750	70764539	0.003519	AA, AsA, EA, HA	4484	2.918	0	1.707	3	0.6353
AHI 3%	Females	H1FNT	ENSG00000187166	protein_coding	H1 histone family member N, testis specific	12	48329266	48330273	0.003525	AA, AsA, EA, HA	4484	2.918	0	0.279	3	0.964
AHI 3%	Females	EFHD1	ENSG00000115468	protein_coding	EF-hand domain family member D1	2	232605974	232682773	0.003557	AA, AsA, EA, HA	4484	2.915	0	1.733	3	0.6297
AHI 3%	Females	SAMD9	ENSG00000205413	protein_coding	sterile alpha motif domain containing 9	7	93101327	93117859	0.003558	AA, AsA, EA, HA	4484	2.915	0	2.28	3	0.5164
AHI 3%	Females	AC005009.2	ENSG00000233073	antisense_RNA		7	86785050	86787149	0.003559	AA, AsA, EA, HA	4484	2.915	0	1.392	3	0.7073
AHI 3%	Females	ZHX2	ENSG00000178764	protein_coding	zinc fingers and homeoboxes 2	8	122780356	122974488	0.00356	AA, AsA, EA, HA	4484	2.915	0	2.28	3	0.5164
AHI 3%	Females	AL162724.2	ENSG00000235204	antisense_RNA		9	124258626	124261881	0.003562	AA, AsA, EA, HA	4484	2.915	0	1.785	3	0.6182
AHI 3%	Females	ACADSB	ENSG00000196177	protein_coding	acyl-CoA dehydrogenase, short/branched chain	10	123008068	123053734	0.003565	AA, AsA, EA, HA	4484	2.914	0	1.331	3	0.7217
AHI 3%	Females	PEX14	ENSG00000142655	protein_coding	peroxisomal biogenesis factor 14	1	10471964	10631023	0.003565	AA, AsA, EA, HA	4484	2.914	0	0.713	3	0.8701
AHI 3%	Females	C6orf120	ENSG00000185127	protein_coding	chromosome 6 open reading frame 120	6	169701342	169705785	0.003566	AA, AsA, EA, HA	4484	2.914	0	0.256	3	0.9681
AHI 3%	Females	LYAR	ENSG00000145220	protein_coding	Ly1 antibody reactive	4	4267704	4290979	0.003585	AA, AsA, EA, HA	4484	2.913	0	0.96	3	0.8109
AHI 3%	Females	CEBPG	ENSG00000153879	protein_coding	CCAAT/enhancer binding protein gamma	19	33372332	33382700	0.003588	AA, AsA, EA, HA	4484	2.912	0	2.065	3	0.559
AHI 3%	Females	AL512303.1	ENSG00000232311	lincRNA		6	109825767	109829090	0.003589	AA, EA, HA	4370	2.912	0	0.708	2	0.7018
AHI 3%	Females	ECM1	ENSG00000143369	protein_coding	extracellular matrix protein 1	1	150507063	150514788	0.003591	AA, AsA, EA, HA	4484	2.912	0	2.22	3	0.528
AHI 3%	Females	HGS	ENSG00000185359	protein_coding	hepatocyte growth factor-regulated tyrosine kinase substrate	17	81682676	81703829	0.003615	AA, AsA, EA, HA	4484	2.91	0	0.776	3	0.8551
AHI 3%	Females	C12orf60	ENSG00000182993	protein_coding	chromosome 12 open reading frame 60	12	14803422	14907553	0.003621	AA, AsA, EA, HA	4484	2.909	0	2.102	3	0.5515
AHI 3%	Females	SNRNP25	ENSG00000161981	protein_coding	small nuclear ribonucleoprotein U11/U12 subunit 25	16	53256	58665	0.003626	AA, AsA, EA, HA	4484	2.909	27.3	4.126	3	0.2482
AHI 3%	Females	RPL4	ENSG00000174444	protein_coding	ribosomal protein L4	15	66497021	66524509	0.003634	AA, AsA, EA, HA	4484	2.908	0	0.772	3	0.8561
AHI 3%	Females	KAZN	ENSG00000189337	protein_coding	kazrin, periplakin interacting protein	1	13892735	15114669	0.00364	AA, AsA, EA, HA	4484	2.908	0	2.46	3	0.4826
AHI 3%	Females	FCRL1	ENSG00000163534	protein_coding	Fc receptor like 1	1	157794861	157820167	0.003674	AA, EA, HA	4370	2.905	0	0.82	2	0.6636
AHI 3%	Females	HS1BP3	ENSG00000118960	protein_coding	HCLS1 binding protein 3	2	20560450	20651521	0.00368	AA, AsA, EA, HA	4484	2.904	64	8.325	3	0.03975
AHI 3%	Females	PTPRA	ENSG00000132670	protein_coding	protein tyrosine phosphatase, receptor type A	20	2863942	3038687	0.003706	AA, AsA, EA, HA	4484	2.902	0	2.591	3	0.4591
AHI 3%	Females	CCDC157	ENSG00000187860	protein_coding	coiled-coil domain containing 157	22	30356061	30379566	0.003709	AA, AsA, EA, HA	4484	2.902	0	2.31	3	0.5105
AHI 3%	Females	MRFAP1L1	ENSG00000178988	protein_coding	Morf4 family associated protein 1 like 1	4	6709091	6710157	0.00371	AA, AsA, EA, HA	4484	2.902	0	1.492	3	0.6842
AHI 3%	Females	THOP1	ENSG00000172009	protein_coding	thimet oligopeptidase 1	19	2785191	2813604	0.003723	AA, AsA, EA, HA	4484	2.901	0	0.746	3	0.8624
AHI 3%	Females	SACS	ENSG00000151835	protein_coding	sacsin molecular chaperone	13	23328811	23433725	0.003733	AA, AsA, EA, HA	4484	2.9	0	0.798	3	0.85
AHI 3%	Females	AC007785.1	ENSG00000267922	lincRNA		19	46102567	46196265	0.003737	AA, AsA, EA, HA	4484	2.9	0	2.17	3	0.5378
AHI 3%	Females	GUCY1A3	ENSG00000164116	protein_coding	guanylate cyclase 1 soluble subunit alpha	4	155666732	155732344	0.003741	AA, AsA, EA, HA	4484	2.899	0	1.919	3	0.5893
AHI 3%	Females	ATP5E	ENSG00000124172	protein_coding	ATP synthase, H+ transporting, mitochondrial F1 complex, epsilon subunit	20	59024468	59032788	0.003755	AA, AsA, EA, HA	4484	2.898	0	0.847	3	0.8383
AHI 3%	Females	TWF1	ENSG00000151239	protein_coding	twinfilin actin binding protein 1	12	43793698	43806800	0.003767	AA, AsA, EA, HA	4484	2.897	0	1.527	3	0.6761
AHI 3%	Females	MAML2	ENSG00000184384	protein_coding	mastermind like transcriptional coactivator 2	11	95976396	96343595	0.003772	AA, AsA, EA, HA	4484	2.897	0	0.496	3	0.9198
AHI 3%	Females	PPID	ENSG00000171497	protein_coding	peptidylprolyl isomerase D	4	158708413	158723775	0.003773	AA, AsA, EA, HA	4484	2.897	0	1.977	3	0.5772
AHI 3%	Females	KCNK13	ENSG00000152315	protein_coding	potassium two pore domain channel subfamily K member 13	14	90060765	90185001	0.003775	AA, AsA, EA, HA	4484	2.896	0	0.813	3	0.8463
AHI 3%	Females	KMT2D	ENSG00000167548	protein_coding	lysine methyltransferase 2D	12	49018173	49060773	0.003783	AA, AsA, EA, HA	4484	2.896	59.4	7.396	3	0.0603
AHI 3%	Females	SLC7A14	ENSG00000013293	protein_coding	solute carrier family 7 member 14	3	170459781	170586079	0.003794	AA, AsA, EA, HA	4484	2.895	0	2.806	3	0.4225
AHI 3%	Females	P2RX2	ENSG00000187848	protein_coding	purinergic receptor P2X 2	12	132618812	132622372	0.003796	AA, AsA, EA, HA	4484	2.895	0	1.85	3	0.6041
AHI 3%	Females	ACP7	ENSG00000183760	protein_coding	acid phosphatase 7, tartrate resistant (putative)	19	39083599	39110112	0.003802	AA, AsA, EA, HA	4484	2.894	0	1.073	3	0.7835
AHI 3%	Females	PROSER2-AS1	ENSG00000225778	antisense_RNA	PROSER2 antisense RNA 1	10	11874670	11895124	0.003805	AA, EA, HA	4370	2.894	0	1.408	2	0.4946
AHI 3%	Females	TRAPPC9	ENSG00000167632	protein_coding	trafficking protein particle complex 9	8	139730361	140458802	0.003811	AA, AsA, EA, HA	4484	2.893	0	1.209	3	0.7508
AHI 3%	Females	FER1L6-AS2	ENSG00000253868	antisense_RNA	FER1L6 antisense RNA 2	8	124045765	124170066	0.00382	AA, AsA, EA, HA	4484	2.893	3.7	3.114	3	0.3744
AHI 3%	Females	RNF146	ENSG00000118518	protein_coding	ring finger protein 146	6	127266719	127288794	0.003844	AA, AsA, EA, HA	4484	2.891	0	2.993	3	0.3927
AHI 3%	Females	FCGR3A	ENSG00000203747	protein_coding	Fc fragment of IgG receptor IIIa	1	161541766	161550629	0.003867	AA, EA, HA	4370	2.889	0	0.374	2	0.8292
AHI 3%	Females	AL353581.1	ENSG00000272329	lincRNA		13	96947788	96948836	0.003882	EA, HA	3360	2.888	0	0.046	1	0.8306
AHI 3%	Females	SHISA3	ENSG00000178343	protein_coding	shisa family member 3	4	42396854	42402487	0.003902	AA, AsA, EA, HA	4484	2.886	0	2.01	3	0.5704
AHI 3%	Females	AP000873.4	ENSG00000254676	sense_overlapping		11	83180995	83185231	0.003904	AA, EA, HA	4370	2.886	5	2.106	2	0.3489
AHI 3%	Females	MRM3	ENSG00000171861	protein_coding	mitochondrial rRNA methyltransferase 3	17	781861	792649	0.003931	AA, AsA, EA, HA	4484	2.884	50.8	6.097	3	0.107
AHI 3%	Females	AC007405.1	ENSG00000234350	lincRNA		2	170722252	170771740	0.003932	AA, EA, HA	4370	2.884	0	0.926	2	0.6294
AHI 3%	Females	RNF180	ENSG00000164197	protein_coding	ring finger protein 180	5	64165612	64372868	0.003944	AA, AsA, EA, HA	4484	2.883	0	2.694	3	0.4413
AHI 3%	Females	EML1	ENSG00000066629	protein_coding	echinoderm microtubule associated protein like 1	14	99737612	99941464	0.003945	AA, AsA, EA, HA	4484	2.883	43.5	5.314	3	0.1502
AHI 3%	Females	BCAS2	ENSG00000116752	protein_coding	BCAS2, pre-mRNA processing factor	1	114567959	114582456	0.003949	AA, AsA, EA, HA	4484	2.882	0	1.079	3	0.7822
AHI 3%	Females	TMEM117	ENSG00000139173	protein_coding	transmembrane protein 117	12	43835656	44390194	0.003956	AA, AsA, EA, HA	4484	2.882	41.6	5.135	3	0.1622
AHI 3%	Females	AC008147.1	ENSG00000257256	antisense_RNA		12	50220487	50228504	0.003979	AA, EA, HA	4370	2.88	29.2	2.824	2	0.2437
AHI 3%	Females	CYP19A1	ENSG00000137869	protein_coding	cytochrome P450 family 19 subfamily A member 1	15	51210796	51323819	0.003983	AA, AsA, EA, HA	4484	2.88	0	1.006	3	0.7998
AHI 3%	Females	SLC28A3	ENSG00000197506	protein_coding	solute carrier family 28 member 3	9	84274676	84340755	0.003985	AA, AsA, EA, HA	4484	2.879	0	1.538	3	0.6735
AHI 3%	Females	Y_RNA	ENSG00000201965	misc_RNA	Y RNA	3	38125589	38126058	0.004008	AA, AsA, EA, HA	4484	2.878	0	0.679	3	0.8781
AHI 3%	Females	DAP	ENSG00000112977	protein_coding	death associated protein	5	10679242	10761830	0.00401	AA, AsA, EA, HA	4484	2.877	0	2.522	3	0.4714
AHI 3%	Females	PTPN13	ENSG00000163629	protein_coding	protein tyrosine phosphatase, non-receptor type 13	4	86594126	86815169	0.004013	AA, AsA, EA, HA	4484	2.877	0	1.504	3	0.6813
AHI 3%	Females	OSGEP	ENSG00000092094	protein_coding	O-sialoglycoprotein endopeptidase	14	20447085	20456103	0.004017	AA, AsA, EA, HA	4484	2.877	36.4	4.719	3	0.1936
AHI 3%	Females	SVIL-AS1	ENSG00000224597	antisense_RNA	SVIL antisense RNA 1	10	29409313	29487153	0.004017	AA, AsA, EA, HA	4484	2.877	0	0.854	3	0.8366
AHI 3%	Females	PREX2	ENSG00000046889	protein_coding	phosphatidylinositol-3,4,5-trisphosphate dependent Rac exchange factor 2	8	67951511	68236989	0.00402	AA, AsA, EA, HA	4484	2.877	0	2.814	3	0.4212
AHI 3%	Females	LURAP1L-AS1	ENSG00000235448	antisense_RNA	LURAP1L antisense RNA 1	9	12702267	12814784	0.004021	AA, AsA, EA, HA	4484	2.876	36.8	4.743	3	0.1916
AHI 3%	Females	GJB5	ENSG00000189280	protein_coding	gap junction protein beta 5	1	34755183	34758156	0.004031	AA, AsA, EA, HA	4484	2.876	0	1.343	3	0.7189
AHI 3%	Females	SF3A1	ENSG00000099995	protein_coding	splicing factor 3a subunit 1	22	30334634	30357461	0.004034	AA, AsA, EA, HA	4484	2.875	0	2.969	3	0.3964
AHI 3%	Females	HOXC11	ENSG00000123388	protein_coding	homeobox C11	12	53966170	53978615	0.004039	AA, AsA, EA, HA	4484	2.875	35.2	4.63	3	0.201
AHI 3%	Females	FGFR1OP	ENSG00000213066	protein_coding	FGFR1 oncogene partner	6	166998182	167052676	0.004061	AA, AsA, EA, HA	4484	2.873	0	2.465	3	0.4816
AHI 3%	Females	RGMB-AS1	ENSG00000246763	antisense_RNA	RGMB antisense RNA 1	5	98768621	98774468	0.004074	AA, AsA, EA, HA	4484	2.872	0	0.464	3	0.9267
AHI 3%	Females	AC073195.1	ENSG00000271855	lincRNA		2	9555101	9556591	0.004087	AA, AsA, EA, HA	4484	2.871	0	0.347	3	0.9509
AHI 3%	Females	IKZF3	ENSG00000161405	protein_coding	IKAROS family zinc finger 3	17	39758183	39864605	0.004088	AA, AsA, EA, HA	4484	2.871	0	0.135	3	0.9873
AHI 3%	Females	CYCS	ENSG00000172115	protein_coding	cytochrome c, somatic	7	25123508	25125494	0.004092	AA, EA, HA	4370	2.871	0	0.483	2	0.7856
AHI 3%	Females	TEP1	ENSG00000129566	protein_coding	telomerase associated protein 1	14	20366864	20414031	0.004093	AA, AsA, EA, HA	4484	2.871	0	1.452	3	0.6933
AHI 3%	Females	ANGPTL7	ENSG00000171819	protein_coding	angiopoietin like 7	1	11189014	11195901	0.004094	AA, AsA, EA, HA	4484	2.871	0	2.709	3	0.4386
AHI 3%	Females	CBLN3	ENSG00000139899	protein_coding	cerebellin 3 precursor	14	24427355	24431771	0.004102	AA, AsA, EA, HA	4484	2.87	0	0.537	3	0.9107
AHI 3%	Females	COA3	ENSG00000183978	protein_coding	cytochrome c oxidase assembly factor 3	17	42794774	42799241	0.004103	AA, AsA, EA, HA	4484	2.87	0	1.944	3	0.584
AHI 3%	Females	RAET1E	ENSG00000164520	protein_coding	retinoic acid early transcript 1E	6	149883369	149891036	0.004107	AA, EA, HA	4370	2.87	0	1.64	2	0.4405
AHI 3%	Females	PITX2	ENSG00000164093	protein_coding	paired like homeodomain 2	4	110616552	110642120	0.004119	AA, AsA, EA, HA	4484	2.869	0	1.367	3	0.7132
AHI 3%	Females	SCAF4	ENSG00000156304	protein_coding	SR-related CTD associated factor 4	21	31670488	31732254	0.004121	AA, AsA, EA, HA	4484	2.869	0	0.494	3	0.9203
AHI 3%	Females	TRGV10	ENSG00000211694	TR_V_gene	T-cell receptor gamma variable 10 (non-functional)	7	38299474	38300364	0.004125	EA, HA	3360	2.868	11.6	1.132	1	0.2874
AHI 3%	Females	SERTAD2	ENSG00000179833	protein_coding	SERTA domain containing 2	2	64631623	64752002	0.004129	AA, AsA, EA, HA	4484	2.868	0	0.245	3	0.9701
AHI 3%	Females	TMEM106A	ENSG00000184988	protein_coding	transmembrane protein 106A	17	43211653	43220047	0.004132	AA, AsA, EA, HA	4484	2.868	0	0.307	3	0.9587
AHI 3%	Females	LSM12	ENSG00000161654	protein_coding	LSM12 homolog	17	44036254	44186715	0.004146	AA, AsA, EA, HA	4484	2.867	0	1.538	3	0.6736
AHI 3%	Females	NCOA7	ENSG00000111912	protein_coding	nuclear receptor coactivator 7	6	125780238	125931118	0.004158	AA, AsA, EA, HA	4484	2.866	0	2.407	3	0.4922
AHI 3%	Females	CCR1	ENSG00000163823	protein_coding	C-C motif chemokine receptor 1	3	46203246	46208385	0.004175	AA, EA, HA	4370	2.865	0	0.786	2	0.6749
AHI 3%	Females	UNKL	ENSG00000059145	protein_coding	unkempt family like zinc finger	16	1362221	1415510	0.004181	AA, AsA, EA, HA	4484	2.864	0	0.416	3	0.9369
AHI 3%	Females	CCDC197	ENSG00000175699	protein_coding	coiled-coil domain containing 197	14	93986967	94008761	0.004186	AA, EA, HA	4370	2.864	0	0.222	2	0.8949
AHI 3%	Females	IP6K2	ENSG00000068745	protein_coding	inositol hexakisphosphate kinase 2	3	48687990	48738965	0.004204	AA, AsA, EA, HA	4484	2.862	5.6	3.178	3	0.3649
AHI 3%	Females	NRSN2-AS1	ENSG00000225377	antisense_RNA	NRSN2 antisense RNA 1	20	324183	348392	0.004204	AA, AsA, EA, HA	4484	2.862	0	1.35	3	0.7172
AHI 3%	Females	EPG5	ENSG00000152223	protein_coding	ectopic P-granules autophagy protein 5 homolog	18	45847668	45967858	0.004208	AA, AsA, EA, HA	4484	2.862	56.9	6.958	3	0.07326
AHI 3%	Females	FMO1	ENSG00000010932	protein_coding	flavin containing monooxygenase 1	1	171248489	171285542	0.004212	AA, EA, HA	4370	2.862	0	0.885	2	0.6423
AHI 3%	Females	HS6ST1	ENSG00000136720	protein_coding	heparan sulfate 6-O-sulfotransferase 1	2	128265465	128319299	0.00422	AA, AsA, EA, HA	4484	2.861	0	0.129	3	0.9881
AHI 3%	Females	AL356134.1	ENSG00000233262	antisense_RNA		9	84278117	84290283	0.004224	AA, AsA, EA, HA	4484	2.861	0	2.497	3	0.4759
AHI 3%	Females	NDUFA2	ENSG00000131495	protein_coding	NADH:ubiquinone oxidoreductase subunit A2	5	140637846	140648512	0.004231	AA, AsA, EA, HA	4484	2.86	0	1.169	3	0.7605
AHI 3%	Females	WWP1	ENSG00000123124	protein_coding	WW domain containing E3 ubiquitin protein ligase 1	8	86342302	86478757	0.004233	AA, AsA, EA, HA	4484	2.86	19.4	3.72	3	0.2933
AHI 3%	Females	MASTL	ENSG00000120539	protein_coding	microtubule associated serine/threonine kinase like	10	27154202	27186915	0.004234	AA, AsA, EA, HA	4484	2.86	0	0.237	3	0.9714
AHI 3%	Females	LINC02114	ENSG00000249521	lincRNA	long intergenic non-protein coding RNA 2114	5	4773652	4774434	0.004252	AA, EA, HA	4370	2.859	45.7	3.682	2	0.1586
AHI 3%	Females	RAI2	ENSG00000131831	protein_coding	retinoic acid induced 2	X	17800489	17861824	0.004258	AA, AsA, EA, HA	4484	2.858	0	1.801	3	0.6148
AHI 3%	Females	GP6	ENSG00000088053	protein_coding	glycoprotein VI platelet	19	55014083	55039112	0.004265	AA, EA, HA	4370	2.858	0	0.116	2	0.9436
AHI 3%	Females	HMGB1	ENSG00000189403	protein_coding	high mobility group box 1	13	30457806	31161950	0.00427	AA, AsA, EA, HA	4484	2.857	40	5.002	3	0.1716
AHI 3%	Females	ZNF234	ENSG00000263002	protein_coding	zinc finger protein 234	19	44141493	44158124	0.004312	AA, AsA, EA, HA	4484	2.854	0	0.254	3	0.9684
AHI 3%	Females	TSPAN32	ENSG00000064201	protein_coding	tetraspanin 32	11	2301747	2318145	0.004332	AA, AsA, EA, HA	4484	2.853	0	2.672	3	0.445
AHI 3%	Females	SLC5A4	ENSG00000100191	protein_coding	solute carrier family 5 member 4	22	32218469	32255345	0.004332	AA, AsA, EA, HA	4484	2.853	0	1.967	3	0.5793
AHI 3%	Females	CACNG6	ENSG00000130433	protein_coding	calcium voltage-gated channel auxiliary subunit gamma 6	19	53991568	54012192	0.004334	AA, AsA, EA, HA	4484	2.853	30.9	4.339	3	0.2271
AHI 3%	Females	HNF4A	ENSG00000101076	protein_coding	hepatocyte nuclear factor 4 alpha	20	44355392	44434705	0.004338	AA, AsA, EA, HA	4484	2.852	40.2	5.018	3	0.1705
AHI 3%	Females	S100A9	ENSG00000163220	protein_coding	S100 calcium binding protein A9	1	153357708	153361008	0.004354	AA, EA, HA	4370	2.851	31.2	2.908	2	0.2337
AHI 3%	Females	NSRP1	ENSG00000126653	protein_coding	nuclear speckle splicing regulatory protein 1	17	30116519	30186480	0.004362	AA, AsA, EA, HA	4484	2.851	0	2.027	3	0.5668
AHI 3%	Females	TSC22D2	ENSG00000196428	protein_coding	TSC22 domain family member 2	3	150407735	150466338	0.004362	AA, AsA, EA, HA	4484	2.851	0	1.137	3	0.7682
AHI 3%	Females	TRNAU1AP	ENSG00000180098	protein_coding	tRNA selenocysteine 1 associated protein 1	1	28552085	28578819	0.004376	AA, AsA, EA, HA	4484	2.85	0	2.555	3	0.4654
AHI 3%	Females	JAG2	ENSG00000184916	protein_coding	jagged 2	14	105141756	105169561	0.004386	AA, AsA, EA, HA	4484	2.849	0	1.52	3	0.6777
AHI 3%	Females	HAP1	ENSG00000173805	protein_coding	huntingtin associated protein 1	17	41717946	41735327	0.004401	AA, AsA, EA, HA	4484	2.848	0	2.835	3	0.4178
AHI 3%	Females	FER1L6	ENSG00000214814	protein_coding	fer-1 like family member 6	8	123908932	124119805	0.004412	AA, AsA, EA, HA	4484	2.847	0	2.729	3	0.4353
AHI 3%	Females	IGLV8-61	ENSG00000211638	IG_V_gene	immunoglobulin lambda variable 8-61	22	22098708	22100211	0.004422	AA, AsA, EA, HA	4484	2.846	0	1.808	3	0.6133
AHI 3%	Females	PCP4	ENSG00000183036	protein_coding	Purkinje cell protein 4	21	39867330	39929370	0.004432	AA, AsA, EA, HA	4484	2.846	0	1.182	3	0.7574
AHI 3%	Females	CCND3	ENSG00000112576	protein_coding	cyclin D3	6	41934282	42051355	0.004442	AA, AsA, EA, HA	4484	2.845	68.2	9.423	3	0.02416
AHI 3%	Females	SBK2	ENSG00000187550	protein_coding	SH3 domain binding kinase family member 2	19	55529728	55537221	0.004448	AA, AsA, EA, HA	4484	2.845	0	1.222	3	0.7478
AHI 3%	Females	BTN2A1	ENSG00000112763	protein_coding	butyrophilin subfamily 2 member A1	6	26457348	26476173	0.004448	AA, AsA, EA, HA	4484	2.844	0	1.297	3	0.7297
AHI 3%	Females	AC103736.1	ENSG00000254427	lincRNA		11	45355277	45367033	0.00446	AA, EA, HA	4370	2.844	39.5	3.306	2	0.1915
AHI 3%	Females	NAA60	ENSG00000122390	protein_coding	N(alpha)-acetyltransferase 60, NatF catalytic subunit	16	3443679	3486960	0.004469	AA, AsA, EA, HA	4484	2.843	0	2.466	3	0.4815
AHI 3%	Females	PPP3CB-AS1	ENSG00000221817	processed_transcript	PPP3CB antisense RNA 1 (head to head)	10	73495344	73519900	0.004471	AsA, EA, HA	4484	2.843	0	2.952	3	0.3991
AHI 3%	Females	SYPL1	ENSG00000008282	protein_coding	synaptophysin like 1	7	106090405	106113184	0.004473	AA, AsA, EA, HA	4484	2.843	0	0.511	3	0.9164
AHI 3%	Females	CDHR4	ENSG00000187492	protein_coding	cadherin related family member 4	3	49790838	49800183	0.004476	AA, EA, HA	4370	2.843	0	1.28	2	0.5274
AHI 3%	Females	CLDN19	ENSG00000164007	protein_coding	claudin 19	1	42734991	42741226	0.004481	AA, EA, HA	4370	2.842	41.9	3.44	2	0.1791
AHI 3%	Females	LINC00964	ENSG00000249816	lincRNA	long intergenic non-protein coding RNA 964	8	124855983	124952862	0.004485	AA, EA, HA	4370	2.842	55.5	4.491	2	0.1059
AHI 3%	Females	FRMD6	ENSG00000139926	protein_coding	FERM domain containing 6	14	51488611	51730652	0.004504	AA, AsA, EA, HA	4484	2.841	0	2.98	3	0.3948
AHI 3%	Females	APOL6	ENSG00000221963	protein_coding	apolipoprotein L6	22	35648672	35666918	0.004517	AA, EA, HA	4370	2.84	0	1.225	2	0.5419
AHI 3%	Females	PPP1R14B	ENSG00000173457	protein_coding	protein phosphatase 1 regulatory inhibitor subunit 14B	11	64243491	64247940	0.004547	AA, AsA, EA, HA	4484	2.838	0	1.686	3	0.6401
AHI 3%	Females	CDYL2	ENSG00000166446	protein_coding	chromodomain Y like 2	16	80597162	80804830	0.004549	AA, AsA, EA, HA	4484	2.837	0	2.654	3	0.4481
AHI 3%	Females	AP000866.2	ENSG00000250073	antisense_RNA		11	124758218	124766786	0.004552	AA, AsA, EA, HA	4484	2.837	0	1.08	3	0.7818
AHI 3%	Females	EIF4E	ENSG00000151247	protein_coding	eukaryotic translation initiation factor 4E	4	98873560	98930047	0.004553	AA, AsA, EA, HA	4484	2.837	0	2.96	3	0.3978
AHI 3%	Females	PCBP4	ENSG00000090097	protein_coding	poly(rC) binding protein 4	3	51956454	51975014	0.004553	AA, AsA, EA, HA	4484	2.837	0	0.264	3	0.9667
AHI 3%	Females	ACTL10	ENSG00000182584	protein_coding	actin like 10	20	33666641	33669475	0.004556	AA, AsA, EA, HA	4484	2.837	0	2.582	3	0.4607
AHI 3%	Females	G3BP2	ENSG00000138757	protein_coding	G3BP stress granule assembly factor 2	4	75642723	75725440	0.004576	AA, AsA, EA, HA	4484	2.835	0	0.78	3	0.8542
AHI 3%	Females	PTGS2	ENSG00000073756	protein_coding	prostaglandin-endoperoxide synthase 2	1	186671787	186681122	0.004584	AA, EA, HA	4484	2.835	0	1.219	3	0.7484
AHI 3%	Females	KLK13	ENSG00000167759	protein_coding	kallikrein related peptidase 13	19	51056589	51065894	0.004584	AA, AsA, EA, HA	4484	2.835	0	1.261	3	0.7385
AHI 3%	Females	LBX2-AS1	ENSG00000257702	antisense_RNA	LBX2 antisense RNA 1	2	74501683	74505646	0.004591	AA, AsA, EA, HA	4484	2.834	0	1.47	3	0.6893
AHI 3%	Females	TSSK3	ENSG00000162526	protein_coding	testis specific serine kinase 3	1	32350993	32365169	0.004592	AA, AsA, EA, HA	4484	2.834	0	1.406	3	0.7041
AHI 3%	Females	ZFP1	ENSG00000184517	protein_coding	ZFP1 zinc finger protein	16	75148418	75171169	0.004595	AA, AsA, EA, HA	4484	2.834	0	2.116	3	0.5486
AHI 3%	Females	SIRT4	ENSG00000089163	protein_coding	sirtuin 4	12	120302275	120313097	0.004606	AA, AsA, EA, HA	4484	2.833	0	2.917	3	0.4046
AHI 3%	Females	LCE3D	ENSG00000163202	protein_coding	late cornified envelope 3D	1	152579425	152580513	0.004612	AA, AsA, EA, HA	4484	2.833	0	1.884	3	0.5968
AHI 3%	Females	MCF2L-AS1	ENSG00000235280	antisense_RNA	MCF2L antisense RNA 1	13	112967054	112969621	0.00467	AA, AsA, EA, HA	4484	2.829	52	6.249	3	0.1001
AHI 3%	Females	MIR429	ENSG00000198976	miRNA	microRNA 429	1	1168006	1169087	0.004684	AA, AsA, EA, HA	4484	2.828	0	1.133	3	0.7692
AHI 3%	Females	GAP43	ENSG00000172020	protein_coding	growth associated protein 43	3	115623061	115721202	0.004706	AA, AsA, EA, HA	4484	2.827	57.9	7.125	3	0.06801
AHI 3%	Females	CYP4V2	ENSG00000145476	protein_coding	cytochrome P450 family 4 subfamily V member 2	4	186190757	186210616	0.004718	AA, AsA, EA, HA	4484	2.826	0	0.611	3	0.894
AHI 3%	Females	UNC80	ENSG00000144406	protein_coding	unc-80 homolog, NALCN channel complex subunit	2	209771375	209999298	0.004718	AA, AsA, EA, HA	4484	2.826	0	0.683	3	0.8772
AHI 3%	Females	GPX2	ENSG00000176153	protein_coding	glutathione peroxidase 2	14	64939175	64943298	0.004719	AA, AsA, EA, HA	4484	2.826	0	0.917	3	0.8213
AHI 3%	Females	AC242426.3	ENSG00000237188	antisense_RNA		1	147171834	147212533	0.004719	AA, AsA, EA, HA	4484	2.826	0	2.503	3	0.4747
AHI 3%	Females	RBP7	ENSG00000162444	protein_coding	retinol binding protein 7	1	9996919	10015977	0.004726	AA, AsA, EA, HA	4484	2.825	13.7	3.477	3	0.3238
AHI 3%	Females	TRPM2-AS	ENSG00000230061	antisense_RNA	TRPM2 antisense RNA	21	44413884	44425834	0.004727	AA, AsA, EA, HA	4484	2.825	0	1.502	3	0.6817
AHI 3%	Females	KRT74	ENSG00000170484	protein_coding	keratin 74	12	52565787	52573816	0.004734	AA, AsA, EA, HA	4484	2.825	0	2.835	3	0.4177
AHI 3%	Females	HNRNPD	ENSG00000138668	protein_coding	heterogeneous nuclear ribonucleoprotein D	4	82353523	82375490	0.004755	AA, AsA, EA, HA	4484	2.823	0	1.354	3	0.7163
AHI 3%	Females	NUFIP1	ENSG00000083635	protein_coding	NUFIP1, FMR1 interacting protein 1	13	44941249	44990269	0.004756	AA, AsA, EA, HA	4484	2.823	8.9	3.294	3	0.3484
AHI 3%	Females	XCL1	ENSG00000143184	protein_coding	X-C motif chemokine ligand 1	1	168576398	168582736	0.004757	AA, EA, HA	4370	2.823	0	0.188	2	0.9102
AHI 3%	Females	Z98257.1	ENSG00000227066	lincRNA		1	20155794	20161347	0.004764	EA, HA	3360	2.823	19.9	1.249	1	0.2638
AHI 3%	Females	CTSO	ENSG00000256043	protein_coding	cathepsin O	4	155924120	155953978	0.004766	AA, AsA, EA, HA	4484	2.822	0	2.686	3	0.4426
AHI 3%	Females	CD300C	ENSG00000167850	protein_coding	CD300c molecule	17	74541586	74545785	0.004768	AA, AsA, EA, HA	4484	2.822	0	2.311	3	0.5105
AHI 3%	Females	LINC01233	ENSG00000269364	lincRNA	long intergenic non-protein coding RNA 1233	19	22532192	22532909	0.004775	AA, AsA, EA, HA	4484	2.822	0	0.639	3	0.8875
AHI 3%	Females	AL358781.2	ENSG00000230289	antisense_RNA		9	131518213	131523106	0.004779	AA, AsA, EA, HA	4484	2.822	46.7	5.629	3	0.1311
AHI 3%	Females	HDGFL2	ENSG00000167674	protein_coding	HDGF like 2	19	4471415	4502205	0.004808	AA, AsA, EA, HA	4484	2.82	0	2.532	3	0.4696
AHI 3%	Females	LINC02045	ENSG00000243347	lincRNA	long intergenic non-protein coding RNA 2045	3	148196049	148280780	0.004851	AA, AsA, EA, HA	4484	2.817	0	0.401	3	0.94
AHI 3%	Females	AL162431.2	ENSG00000243155	antisense_RNA		1	180944383	180976647	0.004859	AA, AsA, EA, HA	4484	2.816	0	2.569	3	0.463
AHI 3%	Females	ADAMTS2	ENSG00000087116	protein_coding	ADAM metallopeptidase with thrombospondin type 1 motif 2	5	179110911	179345684	0.004876	AA, AsA, EA, HA	4484	2.815	0	1.985	3	0.5754
AHI 3%	Females	AC137630.2	ENSG00000235236	antisense_RNA		3	48979568	48983989	0.004891	AA, EA, HA	4370	2.814	0	1.484	2	0.4761
AHI 3%	Females	ACLY	ENSG00000131473	protein_coding	ATP citrate lyase	17	41866919	41931159	0.004895	AA, AsA, EA, HA	4484	2.814	31.3	4.369	3	0.2243
AHI 3%	Females	MAPRE2	ENSG00000166974	protein_coding	microtubule associated protein RP/EB family member 2	18	34976502	35144148	0.004903	AA, AsA, EA, HA	4484	2.813	0	1.06	3	0.7868
AHI 3%	Females	TYRP1	ENSG00000107165	protein_coding	tyrosinase related protein 1	9	12685442	12710288	0.004916	AA, AsA, EA, HA	4484	2.812	55.4	6.725	3	0.08119
AHI 3%	Females	ZNF286A	ENSG00000187607	protein_coding	zinc finger protein 286A	17	15699338	15720782	0.004917	AA, EA, HA	4370	2.812	11.1	2.25	2	0.3246
AHI 3%	Females	EID3	ENSG00000255150	protein_coding	EP300 interacting inhibitor of differentiation 3	12	104302740	104304937	0.004922	AA, AsA, EA, HA	4484	2.812	10.3	3.343	3	0.3417
AHI 3%	Females	NET1	ENSG00000173848	protein_coding	neuroepithelial cell transforming 1	10	5412280	5458418	0.004934	AA, AsA, EA, HA	4484	2.811	0	1.075	3	0.7832
AHI 3%	Females	AC132872.2	ENSG00000264548	antisense_RNA		17	82213227	82215883	0.004941	AA, AsA, EA, HA	4484	2.811	0	0.156	3	0.9844
AHI 3%	Females	HTN1	ENSG00000126550	protein_coding	histatin 1	4	70050400	70058844	0.004948	AA, EA, HA	4370	2.81	0	1.461	2	0.4817
AHI 3%	Females	RLIM	ENSG00000131263	protein_coding	ring finger protein, LIM domain interacting	X	74584274	74924992	0.004956	AA, AsA, EA, HA	4484	2.81	0	2.151	3	0.5418
AHI 3%	Females	SENP7	ENSG00000138468	protein_coding	SUMO1/sentrin specific peptidase 7	3	101324383	101513163	0.004961	AA, AsA, EA, HA	4484	2.81	0	2.638	3	0.4508
AHI 3%	Females	CCDC115	ENSG00000136710	protein_coding	coiled-coil domain containing 115	2	130339157	130343343	0.004962	AA, AsA, EA, HA	4484	2.81	0	2.229	3	0.5263
AHI 3%	Females	CYSLTR1	ENSG00000173198	protein_coding	cysteinyl leukotriene receptor 1	X	78272756	78323340	0.004972	EA, HA	3360	2.809	0	0.031	1	0.8592
AHI 3%	Females	RFTN2	ENSG00000162944	protein_coding	raftlin family member 2	2	197570775	197676478	0.00498	AA, EA, HA	4370	2.808	0	1.222	2	0.5429
AHI 3%	Females	PRR12	ENSG00000126464	protein_coding	proline rich 12	19	49590645	49626447	0.00498	AA, AsA, EA, HA	4484	2.808	28.4	4.191	3	0.2416
AHI 3%	Females	MARCH6	ENSG00000145495	protein_coding	membrane associated ring-CH-type finger 6	5	10353072	10441210	0.004981	AA, AsA, EA, HA	4484	2.808	0	2.975	3	0.3955
AHI 3%	Females	AC011773.2	ENSG00000257962	antisense_RNA		8	85245372	85249852	0.004998	AA, AsA, EA, HA	4484	2.807	0	1.572	3	0.6657
AHI 3%	Females	SKA2	ENSG00000182628	protein_coding	spindle and kinetochore associated complex subunit 2	17	59112279	59156111	0.005009	AA, AsA, EA, HA	4484	2.806	0	1.722	3	0.6321
AHI 3%	Females	LYPLAL1	ENSG00000143353	protein_coding	lysophospholipase like 1	1	219173882	219212667	0.005023	AA, EA, HA	4370	2.806	11.7	2.266	2	0.3221
AHI 3%	Females	STAC3	ENSG00000185482	protein_coding	SH3 and cysteine rich domain 3	12	57242455	57251239	0.005032	AA, AsA, EA, HA	4484	2.805	39.9	4.989	3	0.1726
AHI 3%	Females	RABGAP1L	ENSG00000152061	protein_coding	RAB GTPase activating protein 1 like	1	174159191	174995314	0.005041	AA, AsA, EA, HA	4484	2.804	0	1.29	3	0.7316
AHI 3%	Females	HOXC-AS2	ENSG00000250133	processed_transcript	HOXC cluster antisense RNA 2	12	53993660	53997782	0.005043	AA, AsA, EA, HA	4484	2.804	0	0.696	3	0.874
AHI 3%	Females	C20orf96	ENSG00000196476	protein_coding	chromosome 20 open reading frame 96	20	271269	325307	0.005044	AA, AsA, EA, HA	4484	2.804	0	1.519	3	0.6779
AHI 3%	Females	SARS	ENSG00000031698	protein_coding	seryl-tRNA synthetase	1	109212954	109238745	0.005054	AA, AsA, EA, HA	4484	2.804	0	0.646	3	0.8858
AHI 3%	Females	RBM12B	ENSG00000183808	protein_coding	RNA binding motif protein 12B	8	93728511	93741681	0.005065	AA, AsA, EA, HA	4484	2.803	56.3	6.859	3	0.07655
AHI 3%	Females	ZNF880	ENSG00000221923	protein_coding	zinc finger protein 880	19	52369960	52385316	0.005066	AA, EA, HA	4370	2.803	34.1	3.034	2	0.2193
AHI 3%	Females	AC008443.4	ENSG00000248514	antisense_RNA		5	181204362	181206871	0.005088	AA, AsA, EA, HA	4484	2.801	0	1.556	3	0.6695
AHI 3%	Females	DHX8	ENSG00000067596	protein_coding	DEAH-box helicase 8	17	43483235	43545374	0.005124	AA, AsA, EA, HA	4484	2.799	0	2.148	3	0.5422
AHI 3%	Females	RNF208	ENSG00000212864	protein_coding	ring finger protein 208	9	137220251	137222308	0.005134	AA, AsA, EA, HA	4484	2.799	31.5	4.377	3	0.2235
AHI 3%	Females	IFI16	ENSG00000163565	protein_coding	interferon gamma inducible protein 16	1	159000166	159055155	0.005138	AA, AsA, EA, HA	4484	2.798	0	1.06	3	0.7869
AHI 3%	Females	NQO2	ENSG00000124588	protein_coding	N-ribosyldihydronicotinamide:quinone reductase 2	6	2988913	3027429	0.005156	AA, AsA, EA, HA	4484	2.797	0	0.385	3	0.9434
AHI 3%	Females	DIDO1	ENSG00000101191	protein_coding	death inducer-obliterator 1	20	62877747	62938951	0.005164	AA, AsA, EA, HA	4484	2.797	15.5	3.549	3	0.3145
AHI 3%	Females	AC011773.3	ENSG00000258256	antisense_RNA		8	85222452	85246556	0.005174	AA, AsA, EA, HA	4484	2.796	0	1.623	3	0.6541
AHI 3%	Females	CFAP100	ENSG00000163885	protein_coding	cilia and flagella associated protein 100	3	126394582	126437494	0.005176	AA, AsA, EA, HA	4484	2.796	0	0.27	3	0.9656
AHI 3%	Females	FNTB	ENSG00000257365	protein_coding	farnesyltransferase, CAAX box, beta	14	64914439	65062567	0.005184	AA, AsA, EA, HA	4484	2.795	0	0.254	3	0.9684
AHI 3%	Females	AC022395.1	ENSG00000231104	antisense_RNA		10	118040143	118046805	0.005195	AA, AsA, EA, HA	4484	2.795	0	2.738	3	0.4338
AHI 3%	Females	SLC25A13	ENSG00000004864	protein_coding	solute carrier family 25 member 13	7	96120280	96322531	0.005215	AA, AsA, EA, HA	4484	2.793	0	1.617	3	0.6556
AHI 3%	Females	NAP1L2	ENSG00000186462	protein_coding	nucleosome assembly protein 1 like 2	X	73213132	73214874	0.005218	AA, AsA, EA, HA	4484	2.793	0	1.176	3	0.7588
AHI 3%	Females	C6orf52	ENSG00000137434	protein_coding	chromosome 6 open reading frame 52	6	10671424	10695258	0.005229	AA, AsA, EA, HA	4484	2.793	0	0.64	3	0.8871
AHI 3%	Females	ALOX12-AS1	ENSG00000215067	antisense_RNA	ALOX12 antisense RNA 1	17	6876889	7013318	0.005233	AA, AsA, EA, HA	4484	2.792	0	1.392	3	0.7073
AHI 3%	Females	AP000442.2	ENSG00000255139	antisense_RNA		11	59615429	59639325	0.005241	AA, AsA, EA, HA	4484	2.792	0	2.167	3	0.5385
AHI 3%	Females	AC092535.3	ENSG00000251652	antisense_RNA		4	1113351	1130853	0.005253	AA, AsA, EA, HA	4484	2.791	0	0.374	3	0.9456
AHI 3%	Females	PRMT5-AS1	ENSG00000237054	antisense_RNA	PRMT5 antisense RNA 1	14	22918997	22927896	0.005263	AA, AsA, EA, HA	4484	2.79	0	2.781	3	0.4267
AHI 3%	Females	MTMR10	ENSG00000166912	protein_coding	myotubularin related protein 10	15	30938935	30991870	0.005273	AA, AsA, EA, HA	4484	2.79	0	2.409	3	0.492
AHI 3%	Females	ALDH6A1	ENSG00000119711	protein_coding	aldehyde dehydrogenase 6 family member A1	14	74056869	74085471	0.005273	AA, AsA, EA, HA	4484	2.79	55.6	6.751	3	0.08027
AHI 3%	Females	HSPA12B	ENSG00000132622	protein_coding	heat shock protein family A (Hsp70) member 12B	20	3731960	3754105	0.005274	AA, AsA, EA, HA	4484	2.79	29.1	4.233	3	0.2374
AHI 3%	Females	SREK1IP1	ENSG00000153006	protein_coding	SREK1 interacting protein 1	5	64717880	64769181	0.005275	AA, EA, HA	4370	2.79	78	9.1	2	0.01057
AHI 3%	Females	LINC01781	ENSG00000234184	lincRNA	long intergenic non-protein coding RNA 1781	1	80544567	80646915	0.005287	AA, AsA, EA, HA	4484	2.789	0	0.612	3	0.8938
AHI 3%	Females	FECH	ENSG00000066926	protein_coding	ferrochelatase	18	57548278	57587469	0.005331	AA, AsA, EA, HA	4484	2.786	0	1.512	3	0.6794
AHI 3%	Females	KALRN	ENSG00000160145	protein_coding	kalirin RhoGEF kinase	3	124033751	124726325	0.005344	AA, AsA, EA, HA	4484	2.786	0	0.445	3	0.9308
AHI 3%	Females	STPG4	ENSG00000239605	protein_coding	sperm-tail PG-rich repeat containing 4	2	47046309	47155790	0.00536	AA, AsA, EA, HA	4484	2.785	0	0.469	3	0.9257
AHI 3%	Females	AC124016.1	ENSG00000272677	antisense_RNA		4	82373331	82375503	0.005373	AA, AsA, EA, HA	4484	2.784	31	4.346	3	0.2265
AHI 3%	Females	RFPL4B	ENSG00000251258	protein_coding	ret finger protein like 4B	6	112347292	112350412	0.005381	AA, EA, HA	4370	2.783	0	0.702	2	0.7039
AHI 3%	Females	TM4SF5	ENSG00000142484	protein_coding	transmembrane 4 L six family member 5	17	4771778	4783888	0.005385	AA, AsA, EA, HA	4484	2.783	0	1.547	3	0.6714
AHI 3%	Females	AMER3	ENSG00000178171	protein_coding	APC membrane recruitment protein 3	2	130755431	130768116	0.005391	AA, AsA, EA, HA	4484	2.783	0	1.878	3	0.5982
AHI 3%	Females	SUMO1	ENSG00000116030	protein_coding	small ubiquitin-like modifier 1	2	202205360	202239191	0.005403	AA, AsA, EA, HA	4484	2.782	0	1.538	3	0.6736
AHI 3%	Females	SF3B6	ENSG00000115128	protein_coding	splicing factor 3b subunit 6	2	24067594	24077437	0.005407	AA, AsA, EA, HA	4484	2.782	0	0.181	3	0.9806
AHI 3%	Females	DDX59	ENSG00000118197	protein_coding	DEAD-box helicase 59	1	200624809	200670239	0.005411	AA, AsA, EA, HA	4484	2.781	0	1.445	3	0.6949
AHI 3%	Females	Z94721.1	ENSG00000227598	antisense_RNA		6	166971076	167000061	0.005422	AA, AsA, EA, HA	4484	2.781	0	2.703	3	0.4396
AHI 3%	Females	ADCK1	ENSG00000063761	protein_coding	aarF domain containing kinase 1	14	77799083	77934992	0.005424	AA, AsA, EA, HA	4484	2.781	0	0.237	3	0.9714
AHI 3%	Females	DDC	ENSG00000132437	protein_coding	dopa decarboxylase	7	50458439	50565488	0.005428	AA, AsA, EA, HA	4484	2.78	0	2.717	3	0.4374
AHI 3%	Females	LINC01527	ENSG00000224308	antisense_RNA	long intergenic non-protein coding RNA 1527	1	152931512	152949238	0.005429	AA, AsA, EA, HA	4484	2.78	0	2.278	3	0.5168
AHI 3%	Females	RNF222	ENSG00000189051	protein_coding	ring finger protein 222	17	8390706	8397920	0.00543	AA, AsA, EA, HA	4484	2.78	0	1.529	3	0.6756
AHI 3%	Females	AC106881.1	ENSG00000271474	antisense_RNA		4	95548154	95552932	0.00543	AA, AsA, EA, HA	4484	2.78	0	1.985	3	0.5754
AHI 3%	Females	LINC02402	ENSG00000257510	lincRNA	long intergenic non-protein coding RNA 2402	12	42629466	42644112	0.005439	AA, HA	2668	2.78	0	0.986	1	0.3207
AHI 3%	Females	C8A	ENSG00000157131	protein_coding	complement C8 alpha chain	1	56854365	56918219	0.005443	AA, AsA, EA, HA	4484	2.78	0	0.334	3	0.9536
AHI 3%	Females	RRH	ENSG00000180245	protein_coding	retinal pigment epithelium-derived rhodopsin homolog	4	109827745	109844196	0.005444	AA, AsA, EA, HA	4484	2.78	0	1.065	3	0.7856
AHI 3%	Females	CHRNB1	ENSG00000170175	protein_coding	cholinergic receptor nicotinic beta 1 subunit	17	7444139	7457705	0.005453	AA, AsA, EA, HA	4484	2.779	0	1.463	3	0.6908
AHI 3%	Females	MUC16	ENSG00000181143	protein_coding	mucin 16, cell surface associated	19	8848842	8981348	0.005484	AA, AsA, EA, HA	4484	2.777	0	1.591	3	0.6614
AHI 3%	Females	TMEM102	ENSG00000181284	protein_coding	transmembrane protein 102	17	7435162	7438668	0.005486	AA, AsA, EA, HA	4484	2.777	0	2.839	3	0.4172
AHI 3%	Females	ZNF503-AS1	ENSG00000226051	lincRNA	ZNF503 antisense RNA 1	10	75284060	75358508	0.005498	AA, HA	2668	2.776	31.2	1.453	1	0.2281
AHI 3%	Females	ROPN1L	ENSG00000145491	protein_coding	rhophilin associated tail protein 1 like	5	10440661	10465018	0.005508	AA, AsA, EA, HA	4484	2.776	0	0.746	3	0.8624
AHI 3%	Females	BEGAIN	ENSG00000183092	protein_coding	brain enriched guanylate kinase associated	14	100537153	100588390	0.005526	AA, AsA, EA, HA	4484	2.775	0	2.498	3	0.4757
AHI 3%	Females	TMEM14B	ENSG00000137210	protein_coding	transmembrane protein 14B	6	10747481	10852759	0.005537	AA, AsA, EA, HA	4484	2.774	0	0.738	3	0.8643
AHI 3%	Females	MCHR2-AS1	ENSG00000229315	antisense_RNA	MCHR2 antisense RNA 1	6	99993706	100013048	0.00554	AA, AsA, EA, HA	4484	2.774	0	0.712	3	0.8703
AHI 3%	Females	TULP3	ENSG00000078246	protein_coding	tubby like protein 3	12	2876593	2940837	0.005546	AA, AsA, EA, HA	4484	2.773	15.3	3.541	3	0.3155
AHI 3%	Females	COMTD1	ENSG00000165644	protein_coding	catechol-O-methyltransferase domain containing 1	10	75233982	75236321	0.005556	AA, AsA, EA, HA	4484	2.773	0	1.319	3	0.7245
AHI 3%	Females	AC007406.4	ENSG00000256577	antisense_RNA		12	202766	204698	0.005562	AA, AsA, EA, HA	4484	2.773	0	2.787	3	0.4256
AHI 3%	Females	AC009113.1	ENSG00000259877	antisense_RNA		16	89217224	89217601	0.005572	AA, AsA, EA, HA	4484	2.772	0	0.767	3	0.8573
AHI 3%	Females	USF3	ENSG00000176542	protein_coding	upstream transcription factor family member 3	3	113648373	113697378	0.005585	AA, AsA, EA, HA	4484	2.771	0	0.836	3	0.8408
AHI 3%	Females	PLA2G2F	ENSG00000158786	protein_coding	phospholipase A2 group IIF	1	20139249	20148400	0.005589	AA, AsA, EA, HA	4484	2.771	27.4	4.134	3	0.2473
AHI 3%	Females	NHSL2	ENSG00000204131	protein_coding	NHS like 2	X	71911104	72152481	0.005596	AA, AsA, EA, HA	4484	2.771	0	2.15	3	0.5419
AHI 3%	Females	ARG2	ENSG00000081181	protein_coding	arginase 2	14	67619342	67651641	0.005634	AA, AsA, EA, HA	4484	2.768	0	1.566	3	0.6671
AHI 3%	Females	CDHR3	ENSG00000128536	protein_coding	cadherin related family member 3	7	105875801	106034638	0.005644	AA, AsA, EA, HA	4484	2.768	0	1.421	3	0.7007
AHI 3%	Females	ARHGAP30	ENSG00000186517	protein_coding	Rho GTPase activating protein 30	1	161045979	161070042	0.005654	AA, AsA, EA, HA	4484	2.767	0	0.497	3	0.9195
AHI 3%	Females	AEBP2	ENSG00000139154	protein_coding	AE binding protein 2	12	19403112	19720686	0.005658	AA, AsA, EA, HA	4484	2.767	0	1.113	3	0.774
AHI 3%	Females	PACERR	ENSG00000273129	lincRNA	PTGS2 antisense NFKB1 complex-mediated expression regulator RNA	1	186680021	186681122	0.005659	AA, AsA, EA, HA	4484	2.767	0	1.05	3	0.7892
AHI 3%	Females	OR2C3	ENSG00000196242	protein_coding	olfactory receptor family 2 subfamily C member 3	1	247530134	247532511	0.005665	AA, EA, HA	4370	2.767	0	1.111	2	0.5738
AHI 3%	Females	CENPH	ENSG00000153044	protein_coding	centromere protein H	5	69189332	69209803	0.005668	AA, AsA, EA, HA	4484	2.766	0	2.116	3	0.5486
AHI 3%	Females	CCSAP	ENSG00000154429	protein_coding	centriole, cilia and spindle associated protein	1	229321011	229343530	0.005668	AA, AsA, EA, HA	4484	2.766	4.8	3.15	3	0.3691
AHI 3%	Females	EFCAB5	ENSG00000176927	protein_coding	EF-hand calcium binding domain 5	17	29928283	30109068	0.005669	AA, AsA, EA, HA	4484	2.766	0	0.656	3	0.8834
AHI 3%	Females	ZBTB45	ENSG00000119574	protein_coding	zinc finger and BTB domain containing 45	19	58512576	58538863	0.005713	AA, AsA, EA, HA	4484	2.764	0	0.512	3	0.9163
AHI 3%	Females	SOX12	ENSG00000177732	protein_coding	SRY-box 12	20	324595	328611	0.005716	AA, AsA, EA, HA	4484	2.764	0	2.178	3	0.5364
AHI 3%	Females	TDRD9	ENSG00000156414	protein_coding	tudor domain containing 9	14	103928422	104051994	0.005717	AA, AsA, EA, HA	4484	2.764	0	0.161	3	0.9836
AHI 3%	Females	ABCB7	ENSG00000131269	protein_coding	ATP binding cassette subfamily B member 7	X	75053281	75156697	0.00572	AA, EA, HA	4370	2.763	49.8	3.981	2	0.1366
AHI 3%	Females	C20orf203	ENSG00000198547	lincRNA	chromosome 20 open reading frame 203	20	32631654	32674590	0.005721	AA, AsA, EA, HA	4484	2.763	0	2.626	3	0.453
AHI 3%	Females	PTGFRN	ENSG00000134247	protein_coding	prostaglandin F2 receptor inhibitor	1	116909118	116990347	0.005728	AA, AsA, EA, HA	4484	2.763	6.6	3.212	3	0.36
AHI 3%	Females	POLG	ENSG00000140521	protein_coding	DNA polymerase gamma, catalytic subunit	15	89305105	89335731	0.005736	AA, AsA, EA, HA	4484	2.762	0	1.535	3	0.6742
AHI 3%	Females	LDB1	ENSG00000198728	protein_coding	LIM domain binding 1	10	102107813	102121451	0.005738	AA, AsA, EA, HA	4484	2.762	48.4	5.819	3	0.1208
AHI 3%	Females	RNF224	ENSG00000233198	protein_coding	ring finger protein 224	9	137227140	137229034	0.005757	AA, AsA, EA, HA	4484	2.761	0	2.422	3	0.4895
AHI 3%	Females	VSIG10L	ENSG00000186806	protein_coding	V-set and immunoglobulin domain containing 10 like	19	51331530	51342125	0.005784	AA, AsA, EA, HA	4484	2.76	0	0.592	3	0.8982
AHI 3%	Females	AC026785.2	ENSG00000248223	lincRNA		5	17353901	17354605	0.005789	AA, EA, HA	4370	2.759	24.6	2.653	2	0.2654
AHI 3%	Females	RPSA	ENSG00000168028	protein_coding	ribosomal protein SA	3	39406045	39412363	0.005794	AA, EA, HA	4370	2.759	34.6	3.057	2	0.2169
AHI 3%	Females	DLK1	ENSG00000185559	protein_coding	delta like non-canonical Notch ligand 1	14	100725700	100738027	0.005806	AA, AsA, EA, HA	4484	2.759	0	1.749	3	0.626
AHI 3%	Females	LCE1E	ENSG00000186226	protein_coding	late cornified envelope 1E	1	152786218	152787655	0.00582	AsA, HA	1772	2.758	0	0.038	1	0.8458
AHI 3%	Females	AMT	ENSG00000145020	protein_coding	aminomethyltransferase	3	49416447	49422965	0.005826	AA, AsA, EA, HA	4484	2.757	0	0.689	3	0.8759
AHI 3%	Females	ERH	ENSG00000100632	protein_coding	ERH, mRNA splicing and mitosis factor	14	69380106	69399430	0.005832	AA, AsA, EA, HA	4484	2.757	0	1.944	3	0.5842
AHI 3%	Females	UBR5-AS1	ENSG00000246263	antisense_RNA	UBR5 antisense RNA 1	8	102238397	102254300	0.00587	AA, AsA, EA, HA	4484	2.755	0	0.887	3	0.8286
AHI 3%	Females	ZNF746	ENSG00000181220	protein_coding	zinc finger protein 746	7	149472807	149497809	0.005875	AA, AsA, EA, HA	4484	2.755	0	0.181	3	0.9805
AHI 3%	Females	ZFX	ENSG00000005889	protein_coding	zinc finger protein, X-linked	X	24150611	24216234	0.005896	AA, AsA, EA, HA	4484	2.754	0	2.29	3	0.5145
AHI 3%	Females	SYTL1	ENSG00000142765	protein_coding	synaptotagmin like 1	1	27341683	27353910	0.005899	AA, AsA, EA, HA	4484	2.753	0	0.404	3	0.9395
AHI 3%	Females	SSTR4	ENSG00000132671	protein_coding	somatostatin receptor 4	20	23034408	23036675	0.0059	AA, AsA, EA, HA	4484	2.753	19.4	3.72	3	0.2933
AHI 3%	Females	XKR7	ENSG00000260903	protein_coding	XK related 7	20	31967566	32003417	0.005901	AA, AsA, EA, HA	4484	2.753	0	0.307	3	0.9587
AHI 3%	Females	MINCR	ENSG00000253716	antisense_RNA	MYC-induced long non-coding RNA	8	143279165	143282086	0.005906	AA, AsA, EA, HA	4484	2.753	0	2.492	3	0.4767
AHI 3%	Females	PMS2	ENSG00000122512	protein_coding	PMS1 homolog 2, mismatch repair system component	7	5973243	6009504	0.005912	AA, EA, HA	4370	2.753	0	0.817	2	0.6648
AHI 3%	Females	RXRA	ENSG00000186350	protein_coding	retinoid X receptor alpha	9	134316807	134440590	0.005932	AA, AsA, EA, HA	4484	2.752	0	0.324	3	0.9554
AHI 3%	Females	RPA4	ENSG00000204086	protein_coding	replication protein A4	X	96884354	96885225	0.005948	AA, AsA, EA, HA	4484	2.751	0	1.524	3	0.6768
AHI 3%	Females	ATP5C1	ENSG00000165629	protein_coding	ATP synthase, H+ transporting, mitochondrial F1 complex, gamma polypeptide 1	10	7787444	7807793	0.005964	AA, AsA, EA, HA	4484	2.75	0	2.63	3	0.4523
AHI 3%	Females	DNAH3	ENSG00000158486	protein_coding	dynein axonemal heavy chain 3	16	20933162	21159757	0.005971	AA, AsA, EA, HA	4484	2.749	0	0.761	3	0.8589
AHI 3%	Females	IGHE	ENSG00000211891	IG_C_gene	immunoglobulin heavy constant epsilon	14	105599899	105601734	0.005981	AA, HA	2668	2.749	34.4	1.524	1	0.217
AHI 3%	Females	AL353135.1	ENSG00000271931	antisense_RNA		6	89079726	89081433	0.005986	AA, AsA, EA, HA	4484	2.749	0	0.172	3	0.982
AHI 3%	Females	HRASLS2	ENSG00000133328	protein_coding	HRAS like suppressor 2	11	63552767	63563336	0.005997	AA, EA, HA	4370	2.748	18.7	2.459	2	0.2924
AHI 3%	Females	ABCG5	ENSG00000138075	protein_coding	ATP binding cassette subfamily G member 5	2	43812468	43839122	0.005998	AA, AsA, EA, HA	4484	2.748	53.5	6.454	3	0.09148
AHI 3%	Females	AC004982.2	ENSG00000272894	lincRNA		7	7566941	7567481	0.006015	AA, AsA, EA, HA	4484	2.747	8.9	3.292	3	0.3488
AHI 3%	Females	MIAT	ENSG00000225783	lincRNA	myocardial infarction associated transcript (non-protein coding)	22	26645487	26673048	0.006015	AA, AsA, EA, HA	4484	2.747	0	1.548	3	0.6711
AHI 3%	Females	LINC01158	ENSG00000233639	processed_transcript	long intergenic non-protein coding RNA 1158	2	104808022	104854180	0.006031	AA, AsA, EA, HA	4484	2.746	0	0.397	3	0.941
AHI 3%	Females	TBC1D22A	ENSG00000054611	protein_coding	TBC1 domain family member 22A	22	46762364	47175700	0.006038	AA, AsA, EA, HA	4484	2.746	0	0.791	3	0.8516
AHI 3%	Females	APPL2	ENSG00000136044	protein_coding	adaptor protein, phosphotyrosine interacting with PH domain and leucine zipper 2	12	105173299	105236274	0.006043	AA, AsA, EA, HA	4484	2.745	16.9	3.612	3	0.3065
AHI 3%	Females	PYGO1	ENSG00000171016	protein_coding	pygopus family PHD finger 1	15	55539020	55589281	0.006071	AA, AsA, EA, HA	4484	2.744	14.5	3.51	3	0.3195
AHI 3%	Females	NFS1	ENSG00000244005	protein_coding	NFS1, cysteine desulfurase	20	35668983	35699988	0.006071	AA, AsA, EA, HA	4484	2.744	0	1.64	3	0.6503
AHI 3%	Females	AC069444.1	ENSG00000239994	antisense_RNA		3	119744052	119751107	0.006106	AA, AsA, HA	2782	2.742	0	1.087	2	0.5808
AHI 3%	Females	KHNYN	ENSG00000100441	protein_coding	KH and NYN domain containing	14	24428299	24442774	0.006136	AA, AsA, EA, HA	4484	2.74	0	0.273	3	0.965
AHI 3%	Females	MCMBP	ENSG00000197771	protein_coding	minichromosome maintenance complex binding protein	10	119830090	119893041	0.006138	AA, AsA, EA, HA	4484	2.74	0	1.815	3	0.6117
AHI 3%	Females	HNRNPA2B1	ENSG00000122566	protein_coding	heterogeneous nuclear ribonucleoprotein A2/B1	7	26188934	26202381	0.006153	AA, AsA, EA, HA	4484	2.74	0	2.279	3	0.5165
AHI 3%	Females	MARK3	ENSG00000075413	protein_coding	microtubule affinity regulating kinase 3	14	103384617	103503829	0.006159	AA, AsA, EA, HA	4484	2.739	0	2.208	3	0.5304
AHI 3%	Females	NAPEPLD	ENSG00000161048	protein_coding	N-acyl phosphatidylethanolamine phospholipase D	7	103099710	103149670	0.006173	AA, AsA, EA, HA	4484	2.738	0	1.562	3	0.6681
AHI 3%	Females	PSD2-AS1	ENSG00000249131	lincRNA	PSD2 antisense RNA 1	5	139740416	139747221	0.006189	AA, AsA, EA, HA	4484	2.738	10.3	3.346	3	0.3413
AHI 3%	Females	CACNA1E	ENSG00000198216	protein_coding	calcium voltage-gated channel subunit alpha1 E	1	181413029	181808962	0.006202	AA, AsA, EA, HA	4484	2.737	0	0.183	3	0.9803
AHI 3%	Females	RNF150	ENSG00000170153	protein_coding	ring finger protein 150	4	140859786	141212881	0.006221	AA, AsA, EA, HA	4484	2.736	0	0.718	3	0.8691
AHI 3%	Females	SOD1	ENSG00000142168	protein_coding	superoxide dismutase 1	21	31659620	31668668	0.006228	AA, AsA, EA, HA	4484	2.736	0	0.278	3	0.9641
AHI 3%	Females	LINC01725	ENSG00000233008	lincRNA	long intergenic non-protein coding RNA 1725	1	83575035	83861151	0.006256	AA, AsA, EA, HA	4484	2.734	0	0.252	3	0.9688
AHI 3%	Females	KIRREL3-AS1	ENSG00000257271	antisense_RNA	KIRREL3 antisense RNA 1	11	126543903	126608341	0.006256	AA, AsA, EA, HA	4484	2.734	37.2	4.778	3	0.1888
AHI 3%	Females	NOL4L	ENSG00000197183	protein_coding	nucleolar protein 4 like	20	32443074	32586058	0.006269	AA, AsA, EA, HA	4484	2.733	0	0.917	3	0.8213
AHI 3%	Females	CDKN2D	ENSG00000129355	protein_coding	cyclin dependent kinase inhibitor 2D	19	10565713	10569850	0.00627	AA, AsA, EA, HA	4484	2.733	0	2.212	3	0.5296
AHI 3%	Females	RABL3	ENSG00000144840	protein_coding	RAB, member of RAS oncogene family like 3	3	120686686	120743391	0.006274	AA, AsA, EA, HA	4484	2.733	31.2	4.362	3	0.225
AHI 3%	Females	U2SURP	ENSG00000163714	protein_coding	U2 snRNP associated SURP domain containing	3	142963794	143061363	0.006307	AA, AsA, EA, HA	4484	2.731	57.5	7.053	3	0.07022
AHI 3%	Females	TIMM50	ENSG00000105197	protein_coding	translocase of inner mitochondrial membrane 50	19	39480542	39492576	0.006325	AA, AsA, EA, HA	4484	2.73	46.6	5.615	3	0.1319
AHI 3%	Females	ADA2	ENSG00000093072	protein_coding	adenosine deaminase 2	22	17179308	17221983	0.006325	AA, AsA, EA, HA	4484	2.73	0	2.293	3	0.5139
AHI 3%	Females	FUS	ENSG00000089280	protein_coding	FUS RNA binding protein	16	31179442	31191585	0.006336	AA, AsA, EA, HA	4484	2.73	0	1.467	3	0.6899
AHI 3%	Females	TDRP	ENSG00000180190	protein_coding	testis development related protein	8	489805	545949	0.006342	AA, AsA, EA, HA	4484	2.73	0	1.376	3	0.7111
AHI 3%	Females	HTR1B	ENSG00000135312	protein_coding	5-hydroxytryptamine receptor 1B	6	77460773	77464614	0.006352	AA, AsA, EA, HA	4484	2.729	54	6.522	3	0.0888
AHI 3%	Females	AC106799.2	ENSG00000248973	lincRNA		5	4473734	4867137	0.006354	AA, AsA, EA, HA	4484	2.729	0	0.299	3	0.9601
AHI 3%	Females	TMEM129	ENSG00000168936	protein_coding	transmembrane protein 129	4	1717181	1722131	0.006365	AA, AsA, EA, HA	4484	2.728	0	1.202	3	0.7525
AHI 3%	Females	LAMP1	ENSG00000185896	protein_coding	lysosomal associated membrane protein 1	13	113296833	113324568	0.006378	AA, AsA, EA, HA	4484	2.728	34.1	4.55	3	0.2079
AHI 3%	Females	NTN4	ENSG00000074527	protein_coding	netrin 4	12	95657829	95791619	0.006385	AA, AsA, EA, HA	4484	2.727	0	2.386	3	0.4963
AHI 3%	Females	TMEM41A	ENSG00000163900	protein_coding	transmembrane protein 41A	3	185477336	185499340	0.006405	AA, AsA, EA, HA	4484	2.726	0	0.461	3	0.9273
AHI 3%	Females	SPINT2	ENSG00000167642	protein_coding	serine peptidase inhibitor, Kunitz type 2	19	38244194	38291999	0.006405	AA, AsA, EA, HA	4484	2.726	0	0.205	3	0.9768
AHI 3%	Females	AL136529.1	ENSG00000236648	lincRNA		1	17717621	17741787	0.006421	EA, HA	3360	2.725	0	0.741	1	0.3894
AHI 3%	Females	TROAP	ENSG00000135451	protein_coding	trophinin associated protein	12	49322342	49332729	0.006422	AA, AsA, EA, HA	4484	2.725	0	0.641	3	0.8869
AHI 3%	Females	AL049651.2	ENSG00000234646	sense_overlapping		20	23034408	23036675	0.006422	AA, AsA, EA, HA	4484	2.725	16.3	3.583	3	0.3101
AHI 3%	Females	COPG1	ENSG00000181789	protein_coding	coatomer protein complex subunit gamma 1	3	129248613	129277503	0.006425	AA, AsA, EA, HA	4484	2.725	41.1	5.093	3	0.1651
AHI 3%	Females	ODF2	ENSG00000136811	protein_coding	outer dense fiber of sperm tails 2	9	128454776	128500959	0.006431	AA, AsA, EA, HA	4484	2.725	0	0.297	3	0.9605
AHI 3%	Females	AL583808.2	ENSG00000227016	lincRNA		1	72765082	72785851	0.006442	AA, AsA, HA	2782	2.724	0	1.415	2	0.4928
AHI 3%	Females	TSSK1B	ENSG00000212122	protein_coding	testis specific serine kinase 1B	5	113433119	113435025	0.006455	AA, EA, HA	4370	2.724	24.9	2.663	2	0.2641
AHI 3%	Females	ZNF155	ENSG00000204920	protein_coding	zinc finger protein 155	19	43966941	43998997	0.006473	AA, AsA, EA, HA	4484	2.723	0	2.605	3	0.4566
AHI 3%	Females	MCAT	ENSG00000100294	protein_coding	malonyl-CoA-acyl carrier protein transacylase	22	43132241	43143749	0.006485	AA, AsA, EA, HA	4484	2.722	0	1.317	3	0.725
AHI 3%	Females	ADM	ENSG00000148926	protein_coding	adrenomedullin	11	10303680	10308238	0.006508	AA, AsA, EA, HA	4484	2.721	0	0.271	3	0.9654
AHI 3%	Females	CLN8	ENSG00000182372	protein_coding	CLN8, transmembrane ER and ERGIC protein	8	1762912	1800761	0.006509	AA, AsA, EA, HA	4484	2.721	0	1.147	3	0.7656
AHI 3%	Females	KTN1	ENSG00000126777	protein_coding	kinectin 1	14	55272157	55701385	0.006512	AA, AsA, EA, HA	4484	2.721	0	2.355	3	0.5021
AHI 3%	Females	TBC1D4	ENSG00000136111	protein_coding	TBC1 domain family member 4	13	75284620	75482751	0.00652	AA, AsA, EA, HA	4484	2.72	0	0.872	3	0.8322
AHI 3%	Females	PDE10A	ENSG00000112541	protein_coding	phosphodiesterase 10A	6	165327288	165987985	0.006527	AA, AsA, EA, HA	4484	2.72	0	1.671	3	0.6435
AHI 3%	Females	U2AF2	ENSG00000063244	protein_coding	U2 small nuclear RNA auxiliary factor 2	19	55653159	55675714	0.00653	AA, AsA, EA, HA	4484	2.72	0	1.968	3	0.579
AHI 3%	Females	NUAK1	ENSG00000074590	protein_coding	NUAK family kinase 1	12	106063654	106140049	0.006549	AA, AsA, EA, HA	4484	2.719	0	1.75	3	0.6259
AHI 3%	Females	HDHD3	ENSG00000119431	protein_coding	haloacid dehalogenase like hydrolase domain containing 3	9	113373461	113377280	0.006554	AA, AsA, EA, HA	4484	2.719	0	1.018	3	0.7968
AHI 3%	Females	EIF4E1B	ENSG00000175766	protein_coding	eukaryotic translation initiation factor 4E family member 1B	5	176629682	176647615	0.006555	AA, AsA, EA, HA	4484	2.719	0	0.866	3	0.8336
AHI 3%	Females	METTL15	ENSG00000169519	protein_coding	methyltransferase like 15	11	28107373	28526511	0.006568	AA, AsA, EA, HA	4484	2.718	0	0.052	3	0.9969
AHI 3%	Females	SETD1B	ENSG00000139718	protein_coding	SET domain containing 1B	12	121800142	121832625	0.006581	AA, AsA, EA, HA	4484	2.717	0	1.404	3	0.7045
AHI 3%	Females	Z97205.2	ENSG00000260422	lincRNA		6	164085001	164086078	0.006588	AA, AsA, EA, HA	4484	2.717	0	1.047	3	0.7899
AHI 3%	Females	SEC31A	ENSG00000138674	protein_coding	SEC31 homolog A, COPII coat complex component	4	82818651	82901161	0.006606	AA, AsA, EA, HA	4484	2.716	38.1	4.849	3	0.1832
AHI 3%	Females	CDYL	ENSG00000153046	protein_coding	chromodomain Y like	6	4706158	4955190	0.006642	AA, AsA, EA, HA	4484	2.714	0	1.479	3	0.6872
AHI 3%	Females	DISP3	ENSG00000204624	protein_coding	dispatched RND transporter family member 3	1	11478567	11537580	0.00666	AA, AsA, EA, HA	4484	2.713	53.5	6.45	3	0.09167
AHI 3%	Females	PRCP	ENSG00000137509	protein_coding	prolylcarboxypeptidase	11	82823564	82971139	0.00666	AA, AsA, EA, HA	4484	2.713	0.8	3.025	3	0.3878
AHI 3%	Females	AL162394.1	ENSG00000234860	lincRNA		9	99531348	99531576	0.00666	AA, EA, HA	4370	2.713	1.9	2.04	2	0.3606
AHI 3%	Females	VSIG10	ENSG00000176834	protein_coding	V-set and immunoglobulin domain containing 10	12	118062593	118136900	0.006661	AA, AsA, EA, HA	4484	2.713	33.6	4.518	3	0.2107
AHI 3%	Females	SBK1	ENSG00000188322	protein_coding	SH3 domain binding kinase 1	16	28259234	28323845	0.006665	AA, EA, HA	4370	2.713	0	0.401	2	0.8183
AHI 3%	Females	ZFYVE21	ENSG00000100711	protein_coding	zinc finger FYVE-type containing 21	14	103714865	103733953	0.006668	AA, AsA, EA, HA	4484	2.713	0	1.919	3	0.5893
AHI 3%	Females	MSLN	ENSG00000102854	protein_coding	mesothelin	16	760878	769422	0.006669	AA, AsA, EA, HA	4484	2.713	0	0.065	3	0.9957
AHI 3%	Females	AL138826.1	ENSG00000226733	protein_coding		6	50092654	50159878	0.006685	AA, AsA, EA, HA	4484	2.712	35.8	4.675	3	0.1972
AHI 3%	Females	LINC01322	ENSG00000244128	lincRNA	long intergenic non-protein coding RNA 1322	3	165206825	165649801	0.006689	AA, AsA, EA, HA	4484	2.712	0	0.892	3	0.8274
AHI 3%	Females	ENSA	ENSG00000143420	protein_coding	endosulfine alpha	1	150600303	150630526	0.006714	AA, AsA, EA, HA	4484	2.711	0	2.194	3	0.5331
AHI 3%	Females	ZFP36	ENSG00000128016	protein_coding	ZFP36 ring finger protein	19	39406571	39410179	0.006718	AA, AsA, EA, HA	4484	2.71	0	0.826	3	0.8432
AHI 3%	Females	CPOX	ENSG00000080819	protein_coding	coproporphyrinogen oxidase	3	98521132	98593679	0.006721	AA, AsA, EA, HA	4484	2.71	0	1.974	3	0.5779
AHI 3%	Females	SF3B4	ENSG00000143368	protein_coding	splicing factor 3b subunit 4	1	149923480	149929313	0.006721	AA, AsA, EA, HA	4484	2.71	15.8	3.562	3	0.3128
AHI 3%	Females	KCNH4	ENSG00000089558	protein_coding	potassium voltage-gated channel subfamily H member 4	17	42156696	42181551	0.006731	AA, AsA, EA, HA	4484	2.71	0	1.175	3	0.7591
AHI 3%	Females	WEE2-AS1	ENSG00000228775	antisense_RNA	WEE2 antisense RNA 1	7	141708551	141739193	0.006733	AA, EA, HA	4370	2.71	27.2	2.748	2	0.2531
AHI 3%	Females	AC105383.1	ENSG00000250241	lincRNA		4	133124717	133150109	0.00674	AA, AsA, EA, HA	4484	2.709	33.5	4.513	3	0.2111
AHI 3%	Females	EMX1	ENSG00000135638	protein_coding	empty spiracles homeobox 1	2	72915266	72937000	0.006752	AA, AsA, EA, HA	4484	2.709	61.2	7.734	3	0.05185
AHI 3%	Females	NAT9	ENSG00000109065	protein_coding	N-acetyltransferase 9 (putative)	17	74771725	74777362	0.006753	AA, AsA, EA, HA	4484	2.709	0	0.192	3	0.9789
AHI 3%	Females	GTF2F1	ENSG00000125651	protein_coding	general transcription factor IIF subunit 1	19	6380291	6393855	0.006759	AA, AsA, EA, HA	4484	2.708	0	2.439	3	0.4865
AHI 3%	Females	OSBP	ENSG00000110048	protein_coding	oxysterol binding protein	11	59574382	59617048	0.006767	AA, AsA, EA, HA	4484	2.708	0	1.291	3	0.7312
AHI 3%	Females	C6orf229	ENSG00000260286	protein_coding	chromosome 6 open reading frame 229	6	24797412	24798893	0.006776	AA, AsA, EA, HA	4484	2.708	0	2.212	3	0.5297
AHI 3%	Females	VPS13B	ENSG00000132549	protein_coding	vacuolar protein sorting 13 homolog B	8	99013041	99878218	0.006797	AA, AsA, EA, HA	4484	2.707	0	1.415	3	0.702
AHI 3%	Females	CFAP77	ENSG00000188523	protein_coding	cilia and flagella associated protein 77	9	132409853	132573321	0.00681	AA, AsA, EA, HA	4484	2.706	0	1.294	3	0.7305
AHI 3%	Females	FGF11	ENSG00000161958	protein_coding	fibroblast growth factor 11	17	7437274	7445850	0.006815	AA, AsA, EA, HA	4484	2.706	38.5	4.88	3	0.1808
AHI 3%	Females	SPATA18	ENSG00000163071	protein_coding	spermatogenesis associated 18	4	52051014	52095887	0.006821	AA, AsA, EA, HA	4484	2.705	0	0.942	3	0.8153
AHI 3%	Females	MYH2	ENSG00000125414	protein_coding	myosin heavy chain 2	17	10520812	10549863	0.006823	AA, AsA, EA, HA	4484	2.705	0	0.295	3	0.961
[truncated: 14,703 more rows]

## Sheet: Table S5
Table S5: MMSKAT gene-based population-specific results (p < 0.01).
MMSKAT analyses were performed on all individuals assayed in TOPMed Freeze 6, stratified by population, as described in the Methods section.
MMSKAT documentation can be found at https://genome.sph.umich.edu/wiki/EPACTS
This table includes the lead (p < 0.01) population-specific results. Please see Table S4 for meta-analyzed multiple-population results.
Gene sets were defined based on Ensembl 90 coordinates, with additional regulatory variants added per the Methods section.
Build 38 start and end columns reflect the outermost coordinates of these gene/regulatory variant sets.
“Gene”, “Biotype”, and “Description” columns were derived from Ensembl 90.
Columns J – N are derived from MMSKAT. Passing variants had a minor allele frequency <5% and cleared the filter masks as detailed in the Methods section.
Phenotype	Model	Gene	Ensembl_Gene	Ensembl_Biotype	Description	B38_Chromosome	B38_Start	B38_End	N	Passing_Variants	Singletons	P	QStat
AHI 3%	AA	DGUOK	ENSG00000114956	protein_coding	deoxyguanosine kinase	2	73926559	73958731	1717	17	8	2.9943e-05	804.8
AHI 3%	AA	AC005355.1	ENSG00000250994	lincRNA		5	134436357	134492932	1717	7	3	4.1056e-05	925.36
AHI 3%	AA	NOVA1	ENSG00000139910	protein_coding	NOVA alternative splicing regulator 1	14	26442110	26598718	1717	46	29	4.7801e-05	1294.5
AHI 3%	AA	KIAA0368	ENSG00000136813	protein_coding	KIAA0368	9	111359922	111484754	1717	59	31	6.8792e-05	1549.4
AHI 3%	AA	SAR1B	ENSG00000152700	protein_coding	secretion associated Ras related GTPase 1B	5	134601130	134650182	1717	44	26	8.5403e-05	1496.5
AHI 3%	AA	RPAP1	ENSG00000103932	protein_coding	RNA polymerase II associated protein 1	15	41517603	41544830	1717	33	16	0.00010479	1550.5
AHI 3%	AA	SLC52A3	ENSG00000101276	protein_coding	solute carrier family 52 member 3	20	760075	776943	1717	17	12	0.00015949	312.56
AHI 3%	AA	ST3GAL1	ENSG00000008513	protein_coding	ST3 beta-galactoside alpha-2,3-sialyltransferase 1	8	133454858	133572870	1717	66	41	0.00019177	2757.4
AHI 3%	AA	MYL12B	ENSG00000118680	protein_coding	myosin light chain 12B	18	3261141	3278490	1717	23	14	0.00019693	1364.5
AHI 3%	AA	IL4	ENSG00000113520	protein_coding	interleukin 4	5	132673622	132682681	1717	3	2	0.00019807	392.02
AHI 3%	AA	AP005329.1	ENSG00000264235	antisense_RNA		18	3255736	3262144	1717	21	11	0.00022617	1400.1
AHI 3%	AA	SLC35G2	ENSG00000168917	protein_coding	solute carrier family 35 member G2	3	136818671	136855811	1717	30	14	0.0002793	1281.7
AHI 3%	AA	FCGRT	ENSG00000104870	protein_coding	Fc fragment of IgG receptor and transporter	19	49512302	49526333	1717	13	6	0.00029873	793.57
AHI 3%	AA	AL592166.1	ENSG00000225721	antisense_RNA		1	44758044	44776781	1717	28	12	0.00032048	1171.5
AHI 3%	AA	RPS8	ENSG00000142937	protein_coding	ribosomal protein S8	1	44651484	44778741	1717	28	13	0.00034539	1154.8
AHI 3%	AA	UTS2B	ENSG00000188958	protein_coding	urotensin 2B	3	191267170	191329951	1717	19	9	0.00037861	975.63
AHI 3%	AA	SNORD46	ENSG00000200913	snoRNA	small nucleolar RNA, C/D box 46	1	44775490	44777590	1717	18	6	0.00037925	1105.7
AHI 3%	AA	LINC01239	ENSG00000234840	lincRNA	long intergenic non-protein coding RNA 1239	9	22645822	22818208	1717	8	3	0.00046777	611.95
AHI 3%	AA	PPP4R1	ENSG00000154845	protein_coding	protein phosphatase 4 regulatory subunit 1	18	9546896	9615500	1717	25	12	0.00046913	945.22
AHI 3%	AA	AC010973.2	ENSG00000244151	antisense_RNA		7	151074022	151077528	1717	18	12	0.00049033	982.2
AHI 3%	AA	HOXC13	ENSG00000123364	protein_coding	homeobox C13	12	53938467	53947377	1717	36	17	0.00052982	1467.3
AHI 3%	AA	CCND3	ENSG00000112576	protein_coding	cyclin D3	6	41934282	42051355	1717	87	39	0.00061147	3792.4
AHI 3%	AA	AC124016.1	ENSG00000272677	antisense_RNA		4	82373331	82375503	1717	34	14	0.00065055	845.43
AHI 3%	AA	TNFRSF6B	ENSG00000243509	protein_coding	TNF receptor superfamily member 6b	20	63695770	63698478	1717	5	2	0.00065137	177.97
AHI 3%	AA	PMS2	ENSG00000122512	protein_coding	PMS1 homolog 2, mismatch repair system component	7	5973243	6009504	1717	14	8	0.00069765	469.39
AHI 3%	AA	HNRNPD	ENSG00000138668	protein_coding	heterogeneous nuclear ribonucleoprotein D	4	82353523	82375490	1717	49	27	0.00070552	883.51
AHI 3%	AA	TAF8	ENSG00000137413	protein_coding	TATA-box binding protein associated factor 8	6	42049519	42087069	1717	30	13	0.00073096	1638
AHI 3%	AA	POLD2	ENSG00000106628	protein_coding	DNA polymerase delta 2, accessory subunit	7	44113692	44124039	1717	37	13	0.00077733	2262.7
AHI 3%	AA	AC027312.1	ENSG00000253591	antisense_RNA		5	170638867	170681357	1717	6	3	0.00078075	767.7
AHI 3%	AA	LAS1L	ENSG00000001497	protein_coding	LAS1 like, ribosome biogenesis factor	X	65515152	65535109	1717	27	10	0.00078466	1428.6
AHI 3%	AA	CMTM5	ENSG00000166091	protein_coding	CKLF like MARVEL transmembrane domain containing 5	14	23375812	23379753	1717	4	2	0.00079818	249.77
AHI 3%	AA	ZSCAN26	ENSG00000197062	protein_coding	zinc finger and SCAN domain containing 26	6	28266945	28277095	1717	16	6	0.00083155	724.86
AHI 3%	AA	AC024451.4	ENSG00000269924	sense_intronic		8	47528068	47528134	1717	1	0	0.00090072	52.656
AHI 3%	AA	SCAP	ENSG00000114650	protein_coding	SREBF chaperone	3	47412763	47476465	1717	69	34	0.00096625	1735
AHI 3%	AA	INPP4A	ENSG00000040933	protein_coding	inositol polyphosphate-4-phosphatase type I A	2	98445498	98591032	1717	40	24	0.0010091	1583.7
AHI 3%	AA	OARD1	ENSG00000124596	protein_coding	O-acyl-ADP-ribose deacylase 1	6	41032895	41098735	1717	36	19	0.0012067	1258.5
AHI 3%	AA	AC010501.1	ENSG00000271714	antisense_RNA		5	74865068	74867207	1717	11	6	0.0012267	468.51
AHI 3%	AA	C9orf16	ENSG00000171159	protein_coding	chromosome 9 open reading frame 16	9	128159446	128163908	1717	17	7	0.0012357	1194.2
AHI 3%	AA	HOXC13-AS	ENSG00000249641	antisense_RNA	HOXC13 antisense RNA	12	53934355	53940041	1717	35	19	0.0012806	1189.2
AHI 3%	AA	C6orf226	ENSG00000221821	protein_coding	chromosome 6 open reading frame 226	6	42890484	42891171	1717	6	2	0.0012961	658.36
AHI 3%	AA	ST13	ENSG00000100380	protein_coding	ST13, Hsp70 interacting protein	22	40824541	41688896	1717	29	17	0.0013545	976.2
AHI 3%	AA	APOB	ENSG00000084674	protein_coding	apolipoprotein B	2	21001424	21044145	1717	95	48	0.0013845	2586.6
AHI 3%	AA	SLC26A6	ENSG00000225697	protein_coding	solute carrier family 26 member 6	3	48625856	48636477	1717	44	20	0.0013866	1126.5
AHI 3%	AA	ZCCHC8	ENSG00000033030	protein_coding	zinc finger CCHC-type containing 8	12	122471824	122502072	1717	37	18	0.0013923	1522.9
AHI 3%	AA	CYP3A5	ENSG00000106258	protein_coding	cytochrome P450 family 3 subfamily A member 5	7	99648318	99679861	1717	11	5	0.0014355	339.52
AHI 3%	AA	AC018766.1	ENSG00000268047	antisense_RNA		19	49851891	49854860	1717	5	2	0.00149	622.86
AHI 3%	AA	MYCNOS	ENSG00000233718	antisense_RNA	MYCN opposite strand	2	15920161	15942857	1717	35	23	0.0015253	792.06
AHI 3%	AA	CSMD2-AS1	ENSG00000231163	antisense_RNA	CSMD2 antisense RNA 1	1	33867977	33885456	1717	1	1	0.0016077	24.167
AHI 3%	AA	SCGB1B2P	ENSG00000268751	lincRNA	secretoglobin family 1B member 2, pseudogene	19	34575812	34577581	1717	1	0	0.0016149	91.631
AHI 3%	AA	RPL7L1	ENSG00000146223	protein_coding	ribosomal protein L7 like 1	6	42879632	42890924	1717	15	7	0.0016424	1219.9
AHI 3%	AA	AC107081.2	ENSG00000236498	antisense_RNA		2	61868517	61884638	1717	6	5	0.0017262	65.019
AHI 3%	AA	MYL12A	ENSG00000101608	protein_coding	myosin light chain 12A	18	3247173	3256076	1717	23	10	0.0017463	1184.3
AHI 3%	AA	AP005329.2	ENSG00000265399	antisense_RNA		18	3191955	3248018	1717	23	9	0.0017518	1164.6
AHI 3%	AA	AC116407.1	ENSG00000214708	antisense_RNA		17	32141156	32143252	1717	6	4	0.001849	564.67
AHI 3%	AA	RABL3	ENSG00000144840	protein_coding	RAB, member of RAS oncogene family like 3	3	120686686	120743391	1717	12	7	0.0019788	201.34
AHI 3%	AA	KCNIP1	ENSG00000182132	protein_coding	potassium voltage-gated channel interacting protein 1	5	170353364	170736631	1717	52	25	0.0019801	1372.1
AHI 3%	AA	LAMA1	ENSG00000101680	protein_coding	laminin subunit alpha 1	18	6941744	7118159	1717	72	38	0.0020007	1857.6
AHI 3%	AA	VN1R2	ENSG00000196131	protein_coding	vomeronasal 1 receptor 2	19	53258287	53259566	1717	2	1	0.0020102	131.53
AHI 3%	AA	TAF5L	ENSG00000135801	protein_coding	TATA-box binding protein associated factor 5 like	1	229593121	229626122	1717	11	4	0.0020208	597.57
AHI 3%	AA	LINC02379	ENSG00000251649	lincRNA	long intergenic non-protein coding RNA 2379	4	126071174	126072362	1717	9	5	0.0020685	567.99
AHI 3%	AA	RHOT1	ENSG00000126858	protein_coding	ras homolog family member T1	17	32141992	32253371	1717	31	20	0.0020768	1474.2
AHI 3%	AA	SAE1	ENSG00000142230	protein_coding	SUMO1 activating enzyme subunit 1	19	47112274	47210950	1717	84	39	0.0020828	2260.3
AHI 3%	AA	PNKP	ENSG00000039650	protein_coding	polynucleotide kinase 3'-phosphatase	19	49859983	49879318	1717	126	59	0.0020891	4057.3
AHI 3%	AA	AC107464.2	ENSG00000248416	antisense_RNA		4	723678	724074	1717	7	3	0.0021397	611.33
AHI 3%	AA	CD200R1L	ENSG00000206531	protein_coding	CD200 receptor 1 like	3	112815790	112846861	1717	3	2	0.0021642	170.18
AHI 3%	AA	PLXNB1	ENSG00000164050	protein_coding	plexin B1	3	48404156	48430527	1717	84	39	0.0021784	2966.3
AHI 3%	AA	AC004009.1	ENSG00000224322	lincRNA		7	27361991	27409919	1717	13	3	0.0021856	871.2
AHI 3%	AA	RUFY2	ENSG00000204130	protein_coding	RUN and FYVE domain containing 2	10	68341204	68407323	1717	26	6	0.0021895	1309
AHI 3%	AA	BBS5	ENSG00000163093	protein_coding	Bardet-Biedl syndrome 5	2	169479225	169504732	1717	25	17	0.0022174	1307.7
AHI 3%	AA	PXYLP1	ENSG00000155893	protein_coding	2-phosphoxylose phosphatase 1	3	141227818	141368731	1717	39	15	0.0022407	2035.8
AHI 3%	AA	VPS13B	ENSG00000132549	protein_coding	vacuolar protein sorting 13 homolog B	8	99013041	99878218	1717	253	139	0.0022748	4534.2
AHI 3%	AA	AP002754.1	ENSG00000250230	lincRNA		11	61587502	61598097	1717	14	6	0.0022869	1412.1
AHI 3%	AA	AC005224.4	ENSG00000266709	lincRNA		17	14302855	14304480	1717	28	15	0.0023371	826.71
AHI 3%	AA	AC026304.1	ENSG00000268129	lincRNA		3	143000844	143001861	1717	12	5	0.0023399	688.62
AHI 3%	AA	HSPA6	ENSG00000173110	protein_coding	heat shock protein family A (Hsp70) member 6	1	161523848	161526587	1717	24	10	0.0023412	700.78
AHI 3%	AA	PHLDA1	ENSG00000139289	protein_coding	pleckstrin homology like domain family A member 1	12	76025421	76033857	1717	66	30	0.0023689	2461.3
AHI 3%	AA	MUC22	ENSG00000261272	protein_coding	mucin 22	6	31010699	31034801	1717	7	3	0.0024294	622.03
AHI 3%	AA	SRRM5	ENSG00000226763	protein_coding	serine/arginine repetitive matrix 5	19	43595841	43614494	1717	36	16	0.0025401	922.29
AHI 3%	AA	AC103996.2	ENSG00000258831	lincRNA		15	93883903	93887204	1717	2	1	0.0025717	530.71
AHI 3%	AA	ZIC5	ENSG00000139800	protein_coding	Zic family member 5	13	99962037	99972539	1717	99	45	0.0026059	2266.2
AHI 3%	AA	PRR23B	ENSG00000184814	protein_coding	proline rich 23B	3	139019029	139020935	1717	3	1	0.0026171	350.7
AHI 3%	AA	NADK	ENSG00000008130	protein_coding	NAD kinase	1	1752112	1780074	1717	55	33	0.0026231	1493.8
AHI 3%	AA	MYCN	ENSG00000134323	protein_coding	MYCN proto-oncogene, bHLH transcription factor	2	15939721	15947007	1717	49	31	0.0026298	883.97
AHI 3%	AA	CCDC144A	ENSG00000170160	protein_coding	coiled-coil domain containing 144A	17	16690319	16773604	1717	8	5	0.0026362	1113.7
AHI 3%	AA	AC083880.1	ENSG00000273391	antisense_RNA		7	139358564	139360564	1717	37	17	0.0026454	1083.5
AHI 3%	AA	NUP155	ENSG00000113569	protein_coding	nucleoporin 155	5	37291706	37371649	1717	21	9	0.0026583	722.91
AHI 3%	AA	YIPF2	ENSG00000130733	protein_coding	Yip1 domain family member 2	19	10921342	10929669	1717	36	19	0.0026712	781.67
AHI 3%	AA	LINC01888	ENSG00000237576	antisense_RNA	long intergenic non-protein coding RNA 1888	2	68832839	68837621	1717	3	1	0.0027631	570.95
AHI 3%	AA	LINC01890	ENSG00000228329	lincRNA	long intergenic non-protein coding RNA 1890	2	68832839	68837621	1717	3	1	0.0027631	570.95
AHI 3%	AA	AC017083.2	ENSG00000273064	antisense_RNA		2	68252135	68253001	1717	1	0	0.0027724	42.845
AHI 3%	AA	GINS3	ENSG00000181938	protein_coding	GINS complex subunit 3	16	58294889	58406144	1717	35	14	0.0029758	1521.9
AHI 3%	AA	OPTC	ENSG00000188770	protein_coding	opticin	1	203494149	203508651	1717	9	6	0.0030223	580.63
AHI 3%	AA	IKZF2	ENSG00000030419	protein_coding	IKAROS family zinc finger 2	2	212999926	213152981	1717	49	29	0.0030485	1221.3
AHI 3%	AA	S100A16	ENSG00000188643	protein_coding	S100 calcium binding protein A16	1	153607528	153616353	1717	2	2	0.0030821	28.079
AHI 3%	AA	GGACT	ENSG00000134864	protein_coding	gamma-glutamylamine cyclotransferase	13	100530089	100589523	1717	56	29	0.0030934	1296.3
AHI 3%	AA	PHF14	ENSG00000106443	protein_coding	PHD finger protein 14	7	10973816	11169968	1717	67	42	0.0030971	1535.2
AHI 3%	AA	SLC16A2	ENSG00000147100	protein_coding	solute carrier family 16 member 2	X	74420461	74534829	1717	59	24	0.0031237	2131.7
AHI 3%	AA	MRPS22	ENSG00000175110	protein_coding	mitochondrial ribosomal protein S22	3	139005464	139358200	1717	70	40	0.0031259	2005.2
AHI 3%	AA	ATCAY	ENSG00000167654	protein_coding	ATCAY, caytaxin	19	3879856	3928077	1717	27	8	0.0031544	1084.9
AHI 3%	AA	SH3BGRL	ENSG00000131171	protein_coding	SH3 domain binding glutamate rich protein like	X	80810132	81297219	1717	10	3	0.0031798	1000.5
AHI 3%	AA	AC011374.1	ENSG00000260581	antisense_RNA		5	151652170	151652291	1717	3	2	0.0032349	393.39
AHI 3%	AA	LINC01256	ENSG00000251398	lincRNA	long intergenic non-protein coding RNA 1256	4	132592189	132662304	1717	6	4	0.0032359	339.71
AHI 3%	AA	AC243965.1	ENSG00000259003	lincRNA		14	22556353	22557706	1717	5	3	0.0032389	531.82
AHI 3%	AA	LINC02332	ENSG00000259054	lincRNA	long intergenic non-protein coding RNA 2332	14	22556353	22557706	1717	5	3	0.0032389	531.82
AHI 3%	AA	CCDC66	ENSG00000180376	protein_coding	coiled-coil domain containing 66	3	56557121	56622765	1717	21	11	0.0032709	557.31
AHI 3%	AA	DCTN3	ENSG00000137100	protein_coding	dynactin subunit 3	9	34612545	34621239	1717	27	11	0.0032922	1011.3
AHI 3%	AA	KLHL23	ENSG00000213160	protein_coding	kelch like family member 23	2	169694255	169776975	1717	49	20	0.0033097	1875.1
AHI 3%	AA	CCDC173	ENSG00000154479	protein_coding	coiled-coil domain containing 173	2	169644906	169695429	1717	25	12	0.00332	1184.4
AHI 3%	AA	AC016292.1	ENSG00000235361	antisense_RNA		17	1181574	1183077	1717	2	0	0.0033262	54.418
AHI 3%	AA	GPX5	ENSG00000224586	protein_coding	glutathione peroxidase 5	6	28526011	28534952	1717	8	4	0.0033817	657.85
AHI 3%	AA	ASXL3	ENSG00000141431	protein_coding	additional sex combs like 3, transcriptional regulator	18	33577702	33751806	1717	93	55	0.0034294	1762.5
AHI 3%	AA	TYRO3	ENSG00000092445	protein_coding	TYRO3 protein tyrosine kinase	15	41557023	41581407	1717	17	12	0.0034428	574.09
AHI 3%	AA	AC002463.1	ENSG00000223646	lincRNA		7	112621834	112708078	1717	5	2	0.0034864	154.07
AHI 3%	AA	PGLYRP3	ENSG00000159527	protein_coding	peptidoglycan recognition protein 3	1	153297856	153310724	1717	1	0	0.0036061	40.542
AHI 3%	AA	ITIH5	ENSG00000123243	protein_coding	inter-alpha-trypsin inhibitor heavy chain family member 5	10	7562425	7666982	1717	32	11	0.0036313	1164.5
AHI 3%	AA	MESP2	ENSG00000188095	protein_coding	mesoderm posterior bHLH transcription factor 2	15	89760442	89778756	1717	23	12	0.0036804	818.43
AHI 3%	AA	LINC01210	ENSG00000239513	lincRNA	long intergenic non-protein coding RNA 1210	3	137770950	137774615	1717	10	2	0.0037846	507.06
AHI 3%	AA	PRDM1	ENSG00000057657	protein_coding	PR/SET domain 1	6	106046632	106109925	1717	87	43	0.003785	1798.8
AHI 3%	AA	GSDMC	ENSG00000147697	protein_coding	gasdermin C	8	129748553	129786037	1717	6	4	0.0037862	462.1
AHI 3%	AA	TFRC	ENSG00000072274	protein_coding	transferrin receptor	3	196027173	196082416	1717	50	23	0.0038422	1675.5
AHI 3%	AA	KRT72	ENSG00000170486	protein_coding	keratin 72	12	52585603	52601770	1717	27	12	0.0040224	985.88
AHI 3%	AA	CNRIP1	ENSG00000119865	protein_coding	cannabinoid receptor interacting protein 1	2	68284428	68320566	1717	37	20	0.0040351	824.27
AHI 3%	AA	PRSS1	ENSG00000204983	protein_coding	protease, serine 1	7	142749369	142763941	1717	5	4	0.0040833	70.289
AHI 3%	AA	AC022915.1	ENSG00000253455	lincRNA		8	48621024	48622447	1717	3	3	0.0041691	32.109
AHI 3%	AA	AC007785.3	ENSG00000268401	lincRNA		19	46028881	46029319	1717	6	4	0.0042218	543.19
AHI 3%	AA	NUTM2G	ENSG00000188152	protein_coding	NUT family member 2G	9	96928336	96940256	1717	5	4	0.0042818	87.012
AHI 3%	AA	DSCC1	ENSG00000136982	protein_coding	DNA replication and sister chromatid cohesion 1	8	119833671	119856411	1717	33	16	0.0043076	994.61
AHI 3%	AA	CREBZF	ENSG00000137504	protein_coding	CREB/ATF bZIP transcription factor	11	85658816	85682900	1717	46	24	0.00435	1345.1
AHI 3%	AA	ZC3H4	ENSG00000130749	protein_coding	zinc finger CCCH-type containing 4	19	47064192	47114021	1717	96	42	0.0043846	2472.5
AHI 3%	AA	RAP2B	ENSG00000181467	protein_coding	RAP2B, member of RAS oncogene family	3	153161321	153164631	1717	44	26	0.0043969	1291.5
AHI 3%	AA	PIN4	ENSG00000102309	protein_coding	peptidylprolyl cis/trans isomerase, NIMA-interacting 4	X	72181402	72302513	1717	88	34	0.0045657	3391.6
AHI 3%	AA	RN7SKP127	ENSG00000222375	misc_RNA	RNA, 7SK small nuclear pseudogene 127	16	29732325	29732378	1717	2	1	0.004612	42.067
AHI 3%	AA	ERCC6L	ENSG00000186871	protein_coding	ERCC excision repair 6 like, spindle assembly checkpoint helicase	X	72203698	72239524	1717	44	17	0.0046359	2172
AHI 3%	AA	FAM200A	ENSG00000221909	protein_coding	family with sequence similarity 200 member A	7	99546684	99559496	1717	39	21	0.0046968	884.7
AHI 3%	AA	GLOD5	ENSG00000171433	protein_coding	glyoxalase domain containing 5	X	48761604	48773389	1717	2	0	0.004707	288
AHI 3%	AA	SRSF10	ENSG00000188529	protein_coding	serine and arginine rich splicing factor 10	1	23963900	23981301	1717	47	26	0.0047145	1317.5
AHI 3%	AA	G3BP1	ENSG00000145907	protein_coding	G3BP stress granule assembly factor 1	5	151770253	151811855	1717	40	21	0.0047217	1286.3
AHI 3%	AA	NKAPL	ENSG00000189134	protein_coding	NFKB activating protein like	6	28259000	28260806	1717	15	5	0.0047497	1126.5
AHI 3%	AA	NEXN	ENSG00000162614	protein_coding	nexilin F-actin binding protein	1	77888484	77944625	1717	39	23	0.0047794	1112.5
AHI 3%	AA	CLDN18	ENSG00000066405	protein_coding	claudin 18	3	137998567	138033649	1717	17	10	0.00485	622.16
AHI 3%	AA	NUPR2	ENSG00000185290	protein_coding	nuclear protein 2, transcriptional regulator	7	56114878	56116494	1717	13	3	0.004952	949.59
AHI 3%	AA	AP001062.1	ENSG00000184441	antisense_RNA		21	44330238	44335807	1717	4	3	0.0049678	64.779
AHI 3%	AA	USP48	ENSG00000090686	protein_coding	ubiquitin specific peptidase 48	1	21677737	21784604	1717	34	19	0.0050234	1270.2
AHI 3%	AA	CCNDBP1	ENSG00000166946	protein_coding	cyclin D1 binding protein 1	15	43184476	43197399	1717	21	12	0.0051178	805.75
AHI 3%	AA	TSEN15	ENSG00000198860	protein_coding	tRNA splicing endonuclease subunit 15	1	184051490	184074188	1717	20	8	0.005176	873.95
AHI 3%	AA	CNOT2	ENSG00000111596	protein_coding	CCR4-NOT transcription complex subunit 2	12	70242880	70355977	1717	39	19	0.005202	1087.1
AHI 3%	AA	SLC45A1	ENSG00000162426	protein_coding	solute carrier family 45 member 1	1	8317473	8344156	1717	49	28	0.0052413	1128.5
AHI 3%	AA	AC079921.2	ENSG00000249685	lincRNA		4	39135413	39135542	1717	2	2	0.0053178	25.429
AHI 3%	AA	ANKRD34C-AS1	ENSG00000259234	lincRNA	ANKRD34C antisense RNA 1	15	79209173	79283954	1717	11	4	0.0053594	356.26
AHI 3%	AA	PHOSPHO2	ENSG00000144362	protein_coding	phosphatase, orphan 2	2	169694255	169701708	1717	25	9	0.005369	1320.7
AHI 3%	AA	ADO	ENSG00000181915	protein_coding	2-aminoethanethiol dioxygenase	10	62804519	62808461	1717	28	15	0.0054188	1077.9
AHI 3%	AA	MLXIP	ENSG00000175727	protein_coding	MLX interacting protein	12	122077783	122148220	1717	37	19	0.0054724	929.99
AHI 3%	AA	GFM2	ENSG00000164347	protein_coding	G elongation factor mitochondrial 2	5	74720393	74767539	1717	37	20	0.0055176	944.15
AHI 3%	AA	FAM89B	ENSG00000176973	protein_coding	family with sequence similarity 89 member B	11	65570428	65575197	1717	46	27	0.0055269	1100.5
AHI 3%	AA	ASB11	ENSG00000165192	protein_coding	ankyrin repeat and SOCS box containing 11	X	15283525	15315545	1717	4	1	0.0058347	107.86
AHI 3%	AA	APOF	ENSG00000175336	protein_coding	apolipoprotein F	12	56359716	56362826	1717	18	10	0.0059204	931.95
AHI 3%	AA	AF001548.1	ENSG00000263065	antisense_RNA		16	15740155	15741896	1717	2	1	0.0059352	73.243
AHI 3%	AA	PDXDC1	ENSG00000179889	protein_coding	pyridoxal dependent decarboxylase domain containing 1	16	14974728	15138219	1717	59	27	0.0059369	1336.3
AHI 3%	AA	ISCU	ENSG00000136003	protein_coding	iron-sulfur cluster assembly enzyme	12	108562287	108569046	1717	20	9	0.0059481	825.45
AHI 3%	AA	FOXG1	ENSG00000176165	protein_coding	forkhead box G1	14	28759351	28771274	1717	70	34	0.0059734	1486.2
AHI 3%	AA	NAF1	ENSG00000145414	protein_coding	nuclear assembly factor 1 ribonucleoprotein	4	163110083	163166934	1717	20	11	0.0059776	676.01
AHI 3%	AA	AC090912.2	ENSG00000266850	antisense_RNA		18	22723505	22900991	1717	12	4	0.0060523	645.07
AHI 3%	AA	NCBP1	ENSG00000136937	protein_coding	nuclear cap binding protein subunit 1	9	97632881	97673739	1717	38	10	0.0060639	1461
AHI 3%	AA	SLC4A2	ENSG00000164889	protein_coding	solute carrier family 4 member 2	7	151056571	151077525	1717	95	63	0.0060642	1674.8
AHI 3%	AA	HMGN5	ENSG00000198157	protein_coding	high mobility group nucleosome binding domain 5	X	81114669	81202506	1717	38	10	0.0060768	1672
AHI 3%	AA	AC104564.6	ENSG00000265625	sense_intronic		17	29645513	29646047	1717	4	1	0.0061407	125.51
AHI 3%	AA	GIMAP8	ENSG00000171115	protein_coding	GTPase, IMAP family member 8	7	150449656	150478018	1717	2	1	0.0061467	201.01
AHI 3%	AA	CNOT4	ENSG00000080802	protein_coding	CCR4-NOT transcription complex subunit 4	7	135361832	135510555	1717	40	18	0.0061506	1183
AHI 3%	AA	CANT1	ENSG00000171302	protein_coding	calcium activated nucleotidase 1	17	78991131	79009807	1717	30	13	0.0062451	845.78
AHI 3%	AA	IQCA1	ENSG00000132321	protein_coding	IQ motif containing with AAA domain 1	2	236324045	236507980	1717	50	21	0.0062992	1679
AHI 3%	AA	UBA1	ENSG00000130985	protein_coding	ubiquitin like modifier activating enzyme 1	X	47189949	47215115	1717	65	29	0.0063354	1647
AHI 3%	AA	AC003070.1	ENSG00000267344	antisense_RNA		17	45396002	45398438	1717	23	12	0.0063579	850.64
AHI 3%	AA	CELA1	ENSG00000139610	protein_coding	chymotrypsin like elastase family member 1	12	51328578	51346759	1717	8	1	0.0063792	215.49
AHI 3%	AA	ARPC1A	ENSG00000241685	protein_coding	actin related protein 2/3 complex subunit 1A	7	99325562	99388036	1717	32	15	0.0063806	1275.1
AHI 3%	AA	USF1	ENSG00000158773	protein_coding	upstream transcription factor 1	1	161038277	161046389	1717	52	42	0.0064994	677.73
AHI 3%	AA	Z98949.1	ENSG00000231933	antisense_RNA		22	25876202	25903835	1717	8	4	0.0065224	137.91
AHI 3%	AA	AL445931.1	ENSG00000235138	antisense_RNA		9	134053352	134056016	1717	3	1	0.0065289	394.56
AHI 3%	AA	STAT2	ENSG00000170581	protein_coding	signal transducer and activator of transcription 2	12	56343535	56360898	1717	25	11	0.0065908	1002.4
AHI 3%	AA	SLC10A5	ENSG00000253598	protein_coding	solute carrier family 10 member 5	8	81693609	81696133	1717	5	4	0.0066967	456.32
AHI 3%	AA	ZIM2-AS1	ENSG00000269793	antisense_RNA	ZIM2 antisense RNA 1	19	56765128	56793118	1717	14	5	0.0067821	664.78
AHI 3%	AA	ATP4A	ENSG00000105675	protein_coding	ATPase H+/K+ transporting alpha subunit	19	35550646	35563762	1717	55	27	0.0068454	1172.3
AHI 3%	AA	ATF1	ENSG00000123268	protein_coding	activating transcription factor 1	12	50763143	50821008	1717	20	8	0.0068473	835.11
AHI 3%	AA	KRT73-AS1	ENSG00000257495	antisense_RNA	KRT73 antisense RNA 1	12	52601027	52616292	1717	15	6	0.0068661	728.23
AHI 3%	AA	NKAIN1	ENSG00000084628	protein_coding	sodium/potassium transporting ATPase interacting 1	1	31179234	31240356	1717	49	23	0.0068685	1343.5
AHI 3%	AA	PPP1R16B	ENSG00000101445	protein_coding	protein phosphatase 1 regulatory subunit 16B	20	38804774	38923080	1717	83	35	0.0068722	2850.6
AHI 3%	AA	NOL4L	ENSG00000197183	protein_coding	nucleolar protein 4 like	20	32443074	32586058	1717	110	58	0.0069148	2549.8
AHI 3%	AA	ZNF597	ENSG00000167981	protein_coding	zinc finger protein 597	16	3436102	3443841	1717	2	0	0.0069403	426.67
AHI 3%	AA	LAPTM4B	ENSG00000104341	protein_coding	lysosomal protein transmembrane 4 beta	8	97774605	97853559	1717	24	15	0.0069681	1040.9
AHI 3%	AA	ZNF19	ENSG00000157429	protein_coding	zinc finger protein 19	16	71463634	71565470	1717	32	19	0.0069755	991.9
AHI 3%	AA	TROAP	ENSG00000135451	protein_coding	trophinin associated protein	12	49322342	49332729	1717	34	17	0.0070859	816.93
AHI 3%	AA	FOXG1-AS1	ENSG00000257126	antisense_RNA	FOXG1 antisense RNA 1 (head to head)	14	28728083	28766221	1717	61	27	0.0070921	1495
AHI 3%	AA	DLGAP4	ENSG00000080845	protein_coding	DLG associated protein 4	20	36305824	36528646	1717	115	58	0.0071272	2553.1
AHI 3%	AA	NCSTN	ENSG00000162736	protein_coding	nicastrin	1	160342933	160358845	1717	26	15	0.0072063	696.77
AHI 3%	AA	GTF2E1	ENSG00000153767	protein_coding	general transcription factor IIE subunit 1	3	120742057	120783019	1717	12	5	0.0072382	595.11
AHI 3%	AA	NOV	ENSG00000136999	protein_coding	nephroblastoma overexpressed	8	119416022	119424357	1717	16	7	0.007309	700.7
AHI 3%	AA	SMIM17	ENSG00000268182	protein_coding	small integral membrane protein 17	19	56642732	56655764	1717	26	8	0.0073393	892
AHI 3%	AA	GDA	ENSG00000119125	protein_coding	guanine deaminase	9	72114211	72257200	1717	46	25	0.0073871	1604.1
AHI 3%	AA	BCO2	ENSG00000197580	protein_coding	beta-carotene oxygenase 2	11	112175105	112223934	1717	45	12	0.0074054	1560
AHI 3%	AA	MFSD2A	ENSG00000168389	protein_coding	major facilitator superfamily domain containing 2A	1	39954354	39969964	1717	49	21	0.0075338	1648.7
AHI 3%	AA	CAP1	ENSG00000131236	protein_coding	cyclase associated actin cytoskeleton regulatory protein 1	1	40039526	40072668	1717	61	41	0.0075472	2031
AHI 3%	AA	NUAK1	ENSG00000074590	protein_coding	NUAK family kinase 1	12	106063654	106140049	1717	53	25	0.0075801	1293.6
AHI 3%	AA	IRX1	ENSG00000170549	protein_coding	iroquois homeobox 1	5	3595423	3602400	1717	79	42	0.0076328	2636.6
AHI 3%	AA	CA5A	ENSG00000174990	protein_coding	carbonic anhydrase 5A	16	87881588	87936800	1717	8	6	0.0076926	77.704
AHI 3%	AA	EML5	ENSG00000165521	protein_coding	echinoderm microtubule associated protein like 5	14	88611746	88793529	1717	62	38	0.0077435	1243.7
AHI 3%	AA	RAB44	ENSG00000255587	protein_coding	RAB44, member RAS oncogene family	6	36697744	36732218	1717	15	8	0.007806	520.75
AHI 3%	AA	GUSB	ENSG00000169919	protein_coding	glucuronidase beta	7	65960895	65983184	1717	44	22	0.0078427	1584.8
AHI 3%	AA	CASD1	ENSG00000127995	protein_coding	CAS1 domain containing 1	7	94508244	94557423	1717	25	13	0.0078627	912.59
AHI 3%	AA	ATF4	ENSG00000128272	protein_coding	activating transcription factor 4	22	39519721	39523320	1717	47	21	0.0079072	1583.6
AHI 3%	AA	LINC02219	ENSG00000253787	lincRNA	long intergenic non-protein coding RNA 2219	5	68189873	68198404	1717	6	3	0.0079592	227.42
AHI 3%	AA	AC061975.7	ENSG00000267259	lincRNA		17	28233081	28233484	1717	8	6	0.0080151	454
AHI 3%	AA	TM4SF19-AS1	ENSG00000235897	antisense_RNA	TM4SF19 antisense RNA 1	3	196318030	196323998	1717	9	5	0.0080313	148.55
AHI 3%	AA	HPGDS	ENSG00000163106	protein_coding	hematopoietic prostaglandin D synthase	4	94298537	94343028	1717	7	5	0.0081201	385.24
AHI 3%	AA	AC091806.1	ENSG00000236393	lincRNA		X	40264870	40283632	1717	17	4	0.0081639	1050
AHI 3%	AA	AC093895.1	ENSG00000249001	antisense_RNA		4	87567352	87733865	1717	10	5	0.008174	159
AHI 3%	AA	TSTD2	ENSG00000136925	protein_coding	thiosulfate sulfurtransferase like domain containing 2	9	97599630	97634572	1717	42	12	0.0081858	1459.5
AHI 3%	AA	NALCN	ENSG00000102452	protein_coding	sodium leak channel, non-selective	13	101053799	101416939	1717	46	29	0.008252	969.99
AHI 3%	AA	ATF3	ENSG00000162772	protein_coding	activating transcription factor 3	1	212565248	212621155	1717	72	38	0.0082926	1965.9
AHI 3%	AA	SLC16A5	ENSG00000170190	protein_coding	solute carrier family 16 member 5	17	75087316	75105978	1717	36	19	0.0082971	851.48
AHI 3%	AA	AC104078.1	ENSG00000247193	antisense_RNA		4	36243225	36271545	1717	6	2	0.0083223	239.84
AHI 3%	AA	ARL3	ENSG00000138175	protein_coding	ADP ribosylation factor like GTPase 3	10	102676840	102715211	1717	36	18	0.0083228	1057.3
AHI 3%	AA	LINC01556	ENSG00000204709	lincRNA	long intergenic non-protein coding RNA 1556	6	28943624	28944503	1717	1	1	0.0083358	16.901
AHI 3%	AA	PRCP	ENSG00000137509	protein_coding	prolylcarboxypeptidase	11	82823564	82971139	1717	84	45	0.0083691	2017.1
AHI 3%	AA	CELSR2	ENSG00000143126	protein_coding	cadherin EGF LAG seven-pass G-type receptor 2	1	109249153	109276520	1717	85	45	0.0084265	1724.1
AHI 3%	AA	AK5	ENSG00000154027	protein_coding	adenylate kinase 5	1	77281536	77559957	1717	36	17	0.0084409	996.27
AHI 3%	AA	TBC1D17	ENSG00000104946	protein_coding	TBC1 domain family member 17	19	49876427	49889744	1717	80	46	0.0084757	1793.8
AHI 3%	AA	TSC22D2	ENSG00000196428	protein_coding	TSC22 domain family member 2	3	150407735	150466338	1717	82	47	0.008531	1388.3
AHI 3%	AA	CRCP	ENSG00000241258	protein_coding	CGRP receptor component	7	66114822	66154560	1717	23	14	0.0085501	389.08
AHI 3%	AA	DLG3-AS1	ENSG00000231651	antisense_RNA	DLG3 antisense RNA 1	X	70452001	70456206	1717	26	8	0.0085532	2030.4
AHI 3%	AA	CDK5RAP2	ENSG00000136861	protein_coding	CDK5 regulatory subunit associated protein 2	9	120388871	120580361	1717	37	19	0.008585	872.88
AHI 3%	AA	PVT1	ENSG00000249859	lincRNA	Pvt1 oncogene (non-protein coding)	8	127793756	128083476	1717	15	5	0.0086056	462.54
AHI 3%	AA	GCSH	ENSG00000140905	protein_coding	glycine cleavage system protein H	16	81082350	81096281	1717	11	8	0.0086444	414.53
AHI 3%	AA	ZNF195	ENSG00000005801	protein_coding	zinc finger protein 195	11	3339258	3379044	1717	17	6	0.0086484	1175.5
AHI 3%	AA	CCDC136	ENSG00000128596	protein_coding	coiled-coil domain containing 136	7	128790491	128822143	1717	41	19	0.0086654	1033.6
AHI 3%	AA	ANO2	ENSG00000047617	protein_coding	anoctamin 2	12	5554843	5949824	1717	49	21	0.008671	854.32
AHI 3%	AA	TBC1D4	ENSG00000136111	protein_coding	TBC1 domain family member 4	13	75284620	75482751	1717	71	33	0.0087201	2161.6
AHI 3%	AA	TCEAL1	ENSG00000172465	protein_coding	transcription elongation factor A like 1	X	103629384	103630583	1717	11	5	0.008833	1081
AHI 3%	AA	ARC	ENSG00000198576	protein_coding	activity regulated cytoskeleton associated protein	8	142611789	142615190	1717	39	22	0.0088654	952.07
AHI 3%	AA	PPM1L	ENSG00000163590	protein_coding	protein phosphatase, Mg2+/Mn2+ dependent 1L	3	160754729	161070551	1717	54	29	0.009004	1851.7
AHI 3%	AA	GSC2	ENSG00000063515	protein_coding	goosecoid homeobox 2	22	19148991	19150288	1717	19	9	0.0090378	263.06
AHI 3%	AA	WNK4	ENSG00000126562	protein_coding	WNK lysine deficient protein kinase 4	17	42779808	42797548	1717	46	26	0.0091329	858.74
AHI 3%	AA	SPTSSA	ENSG00000165389	protein_coding	serine palmitoyltransferase small subunit A	14	34432781	34462209	1717	2	1	0.0092694	50.997
AHI 3%	AA	SLC1A4	ENSG00000115902	protein_coding	solute carrier family 1 member 4	2	64988292	65022422	1717	46	19	0.0092796	1705.2
AHI 3%	AA	LINC-PINT	ENSG00000231721	antisense_RNA	long intergenic non-protein coding RNA, p53 induced transcript	7	130941106	131110275	1717	50	25	0.0093253	885.19
AHI 3%	AA	RPRD1A	ENSG00000141425	protein_coding	regulation of nuclear pre-mRNA domain containing 1A	18	35984523	36067601	1717	27	12	0.0093333	771.5
AHI 3%	AA	PIP5K1C	ENSG00000186111	protein_coding	phosphatidylinositol-4-phosphate 5-kinase type 1 gamma	19	3630415	3700443	1717	42	23	0.0094008	865.59
AHI 3%	AA	NEDD1	ENSG00000139350	protein_coding	neural precursor cell expressed, developmentally down-regulated 1	12	96906892	96953450	1717	29	12	0.0094222	999.38
AHI 3%	AA	CCNB2	ENSG00000157456	protein_coding	cyclin B2	15	59104991	59125031	1717	14	7	0.0094548	414.77
AHI 3%	AA	FAM102B	ENSG00000162636	protein_coding	family with sequence similarity 102 member B	1	108559698	108644722	1717	13	8	0.0094979	585.11
AHI 3%	AA	LNPEP	ENSG00000113441	protein_coding	leucyl and cystinyl aminopeptidase	5	96934641	97037512	1717	44	24	0.0096246	751.36
AHI 3%	AA	NDUFB4	ENSG00000065518	protein_coding	NADH:ubiquinone oxidoreductase subunit B4	3	120596241	120602324	1717	11	4	0.0096367	330.26
AHI 3%	AA	GGT1	ENSG00000100031	protein_coding	gamma-glutamyltransferase 1	22	24555952	24629380	1717	30	18	0.0098253	423.15
AHI 3%	AA	LUC7L2	ENSG00000146963	protein_coding	LUC7 like 2, pre-mRNA splicing factor	7	139339852	139423461	1717	82	40	0.0098508	1518.2
AHI 3%	AA	DNAJB7	ENSG00000172404	protein_coding	DnaJ heat shock protein family (Hsp40) member B7	22	40858551	40862321	1717	8	3	0.0099166	417.34
AHI 3%	AA	INPP5A	ENSG00000068383	protein_coding	inositol polyphosphate-5-phosphatase A	10	132536821	132784479	1717	55	29	0.0099897	1287.6
AHI 3%	AA Females	PXYLP1	ENSG00000155893	protein_coding	2-phosphoxylose phosphatase 1	3	141227818	141368731	1010	33	15	4.4056e-05	3399.5
AHI 3%	AA Females	SREK1IP1	ENSG00000153006	protein_coding	SREK1 interacting protein 1	5	64717880	64769181	1010	5	3	0.00012783	304.21
AHI 3%	AA Females	AC004221.1	ENSG00000267778	lincRNA		19	1237281	1240520	1010	22	12	0.00028008	1241.2
AHI 3%	AA Females	WDR86-AS1	ENSG00000243836	processed_transcript	WDR86 antisense RNA 1	7	151408578	151410951	1010	39	19	0.00030035	1783.5
AHI 3%	AA Females	AC026304.1	ENSG00000268129	lincRNA		3	143000844	143001861	1010	9	4	0.00034228	1042.6
AHI 3%	AA Females	MYL12B	ENSG00000118680	protein_coding	myosin light chain 12B	18	3261141	3278490	1010	20	11	0.00038136	1480.3
AHI 3%	AA Females	TMX1	ENSG00000139921	protein_coding	thioredoxin related transmembrane protein 1	14	51239973	51257329	1010	22	9	0.00039802	1423.7
AHI 3%	AA Females	CHD6	ENSG00000124177	protein_coding	chromodomain helicase DNA binding protein 6	20	41402040	41619380	1010	48	23	0.00040213	2443.2
AHI 3%	AA Females	S100A16	ENSG00000188643	protein_coding	S100 calcium binding protein A16	1	153607528	153616353	1010	1	1	0.00040584	59.53
AHI 3%	AA Females	CSMD2-AS1	ENSG00000231163	antisense_RNA	CSMD2 antisense RNA 1	1	33867977	33885456	1010	1	1	0.00040584	59.53
AHI 3%	AA Females	U2SURP	ENSG00000163714	protein_coding	U2 snRNP associated SURP domain containing	3	142963794	143061363	1010	31	11	0.00043032	1875.9
AHI 3%	AA Females	SLC45A2	ENSG00000164175	protein_coding	solute carrier family 45 member 2	5	33944608	33984767	1010	19	12	0.0004857	675.66
AHI 3%	AA Females	AP005329.1	ENSG00000264235	antisense_RNA		18	3255736	3262144	1010	20	10	0.00049612	1503.9
AHI 3%	AA Females	AC097478.1	ENSG00000251095	antisense_RNA		4	89709049	89726664	1010	7	2	0.00058787	804.25
AHI 3%	AA Females	IL4	ENSG00000113520	protein_coding	interleukin 4	5	132673622	132682681	1010	3	2	0.00065244	482.51
AHI 3%	AA Females	LINC02201	ENSG00000251538	lincRNA	long intergenic non-protein coding RNA 2201	5	122628517	122699488	1010	8	3	0.00066404	242.27
AHI 3%	AA Females	SLC12A7	ENSG00000113504	protein_coding	solute carrier family 12 member 7	5	1050378	1112112	1010	42	27	0.00067307	1304.9
AHI 3%	AA Females	FIBIN	ENSG00000176971	protein_coding	fin bud initiation factor homolog (zebrafish)	11	26993977	26997089	1010	9	5	0.00067451	911.2
AHI 3%	AA Females	ANKRD34C-AS1	ENSG00000259234	lincRNA	ANKRD34C antisense RNA 1	15	79209173	79283954	1010	7	2	0.00067746	667.15
AHI 3%	AA Females	LIPH	ENSG00000163898	protein_coding	lipase H	3	185506152	185552796	1010	6	5	0.0007306	883.85
AHI 3%	AA Females	AC061975.7	ENSG00000267259	lincRNA		17	28233081	28233484	1010	6	4	0.00082533	680.65
AHI 3%	AA Females	AL512343.2	ENSG00000272562	antisense_RNA		1	226061582	226062815	1010	13	10	0.00083322	2445.4
AHI 3%	AA Females	NADK	ENSG00000008130	protein_coding	NAD kinase	1	1752112	1780074	1010	44	26	0.00090458	1898.8
AHI 3%	AA Females	CCND3	ENSG00000112576	protein_coding	cyclin D3	6	41934282	42051355	1010	67	29	0.00092166	4226.7
AHI 3%	AA Females	CDC34	ENSG00000099804	protein_coding	cell division cycle 34	19	531066	542087	1010	15	6	0.0009625	1385.8
AHI 3%	AA Females	SNCA	ENSG00000145335	protein_coding	synuclein alpha	4	89724094	89838312	1010	15	8	0.00097362	1043.9
AHI 3%	AA Females	TAF8	ENSG00000137413	protein_coding	TATA-box binding protein associated factor 8	6	42049519	42087069	1010	21	9	0.0010123	1771.2
AHI 3%	AA Females	XPC	ENSG00000154767	protein_coding	XPC complex subunit, DNA damage recognition and repair factor	3	14144713	14178885	1010	35	14	0.0010352	2176.8
AHI 3%	AA Females	H3F3A	ENSG00000163041	protein_coding	H3 histone family member 3A	1	226061582	226072000	1010	33	22	0.0011196	2552.2
AHI 3%	AA Females	MOV10	ENSG00000155363	protein_coding	Mov10 RISC complex RNA helicase	1	112674075	112701716	1010	44	26	0.0011385	2622.1
AHI 3%	AA Females	AC107081.2	ENSG00000236498	antisense_RNA		2	61868517	61884638	1010	4	4	0.0011536	86.191
AHI 3%	AA Females	PXDNL	ENSG00000147485	protein_coding	peroxidasin like	8	51319926	51899060	1010	30	13	0.001202	1714.2
AHI 3%	AA Females	DCTN3	ENSG00000137100	protein_coding	dynactin subunit 3	9	34612545	34621239	1010	22	9	0.0012082	1319.9
AHI 3%	AA Females	THAP9	ENSG00000168152	protein_coding	THAP domain containing 9	4	82900146	82919972	1010	21	11	0.0012297	1829.8
AHI 3%	AA Females	THAP9-AS1	ENSG00000251022	antisense_RNA	THAP9 antisense RNA 1	4	82895689	82901161	1010	21	11	0.0012628	1823
AHI 3%	AA Females	ABCG5	ENSG00000138075	protein_coding	ATP binding cassette subfamily G member 5	2	43812468	43839122	1010	29	17	0.0013133	1776.3
AHI 3%	AA Females	TYRP1	ENSG00000107165	protein_coding	tyrosinase related protein 1	9	12685442	12710288	1010	21	11	0.0013223	1091.7
AHI 3%	AA Females	TRMO	ENSG00000136932	protein_coding	tRNA methyltransferase O	9	97904491	97923187	1010	13	8	0.0013591	1041.1
AHI 3%	AA Females	MYCBP	ENSG00000214114	protein_coding	MYC binding protein	1	38862547	38874864	1010	18	9	0.0013886	1089.6
AHI 3%	AA Females	AC027312.1	ENSG00000253591	antisense_RNA		5	170638867	170681357	1010	4	1	0.0013942	837.66
AHI 3%	AA Females	PPCS	ENSG00000127125	protein_coding	phosphopantothenoylcysteine synthetase	1	42455574	42473244	1010	35	16	0.001434	2189
AHI 3%	AA Females	SLC52A3	ENSG00000101276	protein_coding	solute carrier family 52 member 3	20	760075	776943	1010	9	4	0.0014684	339.37
AHI 3%	AA Females	SEC31A	ENSG00000138674	protein_coding	SEC31 homolog A, COPII coat complex component	4	82818651	82901161	1010	49	21	0.0014833	2579.8
AHI 3%	AA Females	DGUOK	ENSG00000114956	protein_coding	deoxyguanosine kinase	2	73926559	73958731	1010	12	5	0.0015792	673.31
AHI 3%	AA Females	LDB1	ENSG00000198728	protein_coding	LIM domain binding 1	10	102107813	102121451	1010	14	8	0.0016301	1028.8
AHI 3%	AA Females	GNAT2	ENSG00000134183	protein_coding	G protein subunit alpha transducin 2	1	109603362	109620921	1010	14	5	0.0016517	960.1
AHI 3%	AA Females	WDFY3	ENSG00000163625	protein_coding	WD repeat and FYVE domain containing 3	4	84669502	84966805	1010	42	25	0.0016978	1641.3
AHI 3%	AA Females	LINC02040	ENSG00000243149	lincRNA	long intergenic non-protein coding RNA 2040	3	65175075	65192261	1010	1	0	0.001698	133.68
AHI 3%	AA Females	FER1L5	ENSG00000249715	protein_coding	fer-1 like family member 5	2	96642853	96704867	1010	31	22	0.0018078	928.92
AHI 3%	AA Females	HMGB1	ENSG00000189403	protein_coding	high mobility group box 1	13	30457806	31161950	1010	40	26	0.0018352	1896.7
AHI 3%	AA Females	FXYD7	ENSG00000221946	protein_coding	FXYD domain containing ion transport regulator 7	19	35142469	35155061	1010	30	14	0.001871	1507.4
AHI 3%	AA Females	SIRPA	ENSG00000198053	protein_coding	signal regulatory protein alpha	20	1893643	1939887	1010	20	15	0.0019651	614.09
AHI 3%	AA Females	TMEM117	ENSG00000139173	protein_coding	transmembrane protein 117	12	43835656	44390194	1010	38	20	0.0020067	2020.8
AHI 3%	AA Females	AP005329.2	ENSG00000265399	antisense_RNA		18	3191955	3248018	1010	18	8	0.0020199	1260.4
AHI 3%	AA Females	SEC23IP	ENSG00000107651	protein_coding	SEC23 interacting protein	10	119892313	119941703	1010	28	14	0.0020376	1896.2
AHI 3%	AA Females	RABL3	ENSG00000144840	protein_coding	RAB, member of RAS oncogene family like 3	3	120686686	120743391	1010	8	4	0.0020837	294.48
AHI 3%	AA Females	TMEM97	ENSG00000109084	protein_coding	transmembrane protein 97	17	28318284	28328683	1010	28	11	0.0020843	1537.2
AHI 3%	AA Females	TMEM128	ENSG00000132406	protein_coding	transmembrane protein 128	4	4235544	4249080	1010	2	2	0.0020927	58.713
AHI 3%	AA Females	WDFY3-AS2	ENSG00000180769	processed_transcript	WDFY3 antisense RNA 2	4	84965661	84970080	1010	7	3	0.0021714	894
AHI 3%	AA Females	TKTL2	ENSG00000151005	protein_coding	transketolase like 2	4	163471102	163473919	1010	18	10	0.0022219	1436.7
AHI 3%	AA Females	ARID3C	ENSG00000205143	protein_coding	AT-rich interaction domain 3C	9	34620388	34629106	1010	39	16	0.0022271	2723
AHI 3%	AA Females	ZNF92	ENSG00000146757	protein_coding	zinc finger protein 92	7	65038375	65401081	1010	6	2	0.0022443	632.39
AHI 3%	AA Females	ANO2	ENSG00000047617	protein_coding	anoctamin 2	12	5554843	5949824	1010	35	18	0.0022452	1139.5
AHI 3%	AA Females	AL358332.1	ENSG00000258942	lincRNA		14	51346360	51346454	1010	2	1	0.0022625	493.1
AHI 3%	AA Females	AC093495.1	ENSG00000228242	antisense_RNA		3	14144713	14165489	1010	14	4	0.0022963	1084.5
AHI 3%	AA Females	CES4A	ENSG00000172824	protein_coding	carboxylesterase 4A	16	66988583	67009751	1010	19	13	0.0022987	740.25
AHI 3%	AA Females	ERLIN1	ENSG00000107566	protein_coding	ER lipid raft associated 1	10	100150095	100186384	1010	23	16	0.0023278	849.6
AHI 3%	AA Females	HSPA12B	ENSG00000132622	protein_coding	heat shock protein family A (Hsp70) member 12B	20	3731960	3754105	1010	43	20	0.0023655	1763.1
AHI 3%	AA Females	LINC00640	ENSG00000258479	lincRNA	long intergenic non-protein coding RNA 640	14	51334221	51346454	1010	3	2	0.0023817	493.2
AHI 3%	AA Females	EPHB3	ENSG00000182580	protein_coding	EPH receptor B3	3	184561232	184583404	1010	62	35	0.0024146	2171.3
AHI 3%	AA Females	SRRM5	ENSG00000226763	protein_coding	serine/arginine repetitive matrix 5	19	43595841	43614494	1010	27	12	0.0024625	1013.1
AHI 3%	AA Females	TUB	ENSG00000166402	protein_coding	tubby bipartite transcription factor	11	8018266	8106251	1010	58	30	0.0024898	2133.4
AHI 3%	AA Females	MUC7	ENSG00000171195	protein_coding	mucin 7, secreted	4	70430487	70481881	1010	2	2	0.0025188	56.949
AHI 3%	AA Females	USF1	ENSG00000158773	protein_coding	upstream transcription factor 1	1	161038277	161046389	1010	31	24	0.002691	860.19
AHI 3%	AA Females	GINM1	ENSG00000055211	protein_coding	glycoprotein integral membrane 1	6	149565912	149591716	1010	13	9	0.0026927	1179.6
AHI 3%	AA Females	NCF4-AS1	ENSG00000183822	antisense_RNA	NCF4 antisense RNA 1	22	36847165	36870538	1010	13	5	0.002706	910.06
AHI 3%	AA Females	BEAN1-AS1	ENSG00000261656	antisense_RNA	BEAN1 antisense RNA 1	16	66469575	66481448	1010	11	6	0.0027552	1017.8
AHI 3%	AA Females	CAND1	ENSG00000111530	protein_coding	cullin associated and neddylation dissociated 1	12	67268883	67314631	1010	39	21	0.0027838	1397.2
AHI 3%	AA Females	MYH3	ENSG00000109063	protein_coding	myosin heavy chain 3	17	10628532	10658094	1010	41	22	0.0027941	1906.4
AHI 3%	AA Females	TNIP1	ENSG00000145901	protein_coding	TNFAIP3 interacting protein 1	5	151028949	151094237	1010	35	17	0.0028628	1469.6
AHI 3%	AA Females	C6orf132	ENSG00000188112	protein_coding	chromosome 6 open reading frame 132	6	42103400	42143539	1010	34	11	0.0029038	1881.4
AHI 3%	AA Females	ZMIZ1	ENSG00000108175	protein_coding	zinc finger MIZ-type containing 1	10	79068241	79316528	1010	39	21	0.0029506	1871.8
AHI 3%	AA Females	MYL12A	ENSG00000101608	protein_coding	myosin light chain 12A	18	3247173	3256076	1010	18	8	0.0029961	1219.7
AHI 3%	AA Females	RPAP1	ENSG00000103932	protein_coding	RNA polymerase II associated protein 1	15	41517603	41544830	1010	25	13	0.003032	1302.8
AHI 3%	AA Females	PCNX2	ENSG00000135749	protein_coding	pecanex homolog 2	1	232983836	233295785	1010	36	20	0.0030972	1343.7
AHI 3%	AA Females	PHOSPHO2	ENSG00000144362	protein_coding	phosphatase, orphan 2	2	169694255	169701708	1010	23	10	0.0031266	1684.9
AHI 3%	AA Females	SLC1A4	ENSG00000115902	protein_coding	solute carrier family 1 member 4	2	64988292	65022422	1010	42	18	0.0031555	2349.7
AHI 3%	AA Females	NUDT17	ENSG00000186364	protein_coding	nudix hydrolase 17	1	145845613	145848388	1010	7	1	0.0031909	674.67
AHI 3%	AA Females	EFEMP2	ENSG00000172638	protein_coding	EGF containing fibulin like extracellular matrix protein 2	11	65865801	65874215	1010	40	19	0.0031966	1649.5
AHI 3%	AA Females	NAV2	ENSG00000166833	protein_coding	neuron navigator 2	11	19345205	20121387	1010	139	66	0.0032336	4878.9
AHI 3%	AA Females	C11orf58	ENSG00000110696	protein_coding	chromosome 11 open reading frame 58	11	16612135	16756023	1010	24	13	0.0032999	943.41
AHI 3%	AA Females	AC103949.1	ENSG00000264263	antisense_RNA		18	53486839	53568142	1010	5	3	0.0033434	254.46
AHI 3%	AA Females	CHST4	ENSG00000140835	protein_coding	carbohydrate sulfotransferase 4	16	71526312	71537921	1010	6	4	0.0033805	629.31
AHI 3%	AA Females	HTRA1	ENSG00000166033	protein_coding	HtrA serine peptidase 1	10	122460749	122514906	1010	32	14	0.0033901	1662.2
AHI 3%	AA Females	TNFRSF6B	ENSG00000243509	protein_coding	TNF receptor superfamily member 6b	20	63695770	63698478	1010	5	4	0.0035261	171.73
AHI 3%	AA Females	PPL	ENSG00000118898	protein_coding	periplakin	16	4881801	4960723	1010	79	42	0.0035764	2837.3
AHI 3%	AA Females	IFNLR1	ENSG00000185436	protein_coding	interferon lambda receptor 1	1	24157099	24188110	1010	15	7	0.0036008	1129.5
AHI 3%	AA Females	PLD6	ENSG00000179598	protein_coding	phospholipase D family member 6	17	17201016	17207120	1010	21	8	0.0036118	1457.9
AHI 3%	AA Females	WDR86	ENSG00000187260	protein_coding	WD repeat domain 86	7	151376629	151410951	1010	76	38	0.0037245	3106.4
AHI 3%	AA Females	AL031733.2	ENSG00000241666	antisense_RNA		1	167628699	167630652	1010	9	5	0.0037383	796.93
AHI 3%	AA Females	RBP7	ENSG00000162444	protein_coding	retinol binding protein 7	1	9996919	10015977	1010	23	10	0.0037952	1334.4
AHI 3%	AA Females	Z98949.1	ENSG00000231933	antisense_RNA		22	25876202	25903835	1010	6	5	0.0037984	113.58
AHI 3%	AA Females	AC008632.1	ENSG00000253141	lincRNA		5	173472407	173480309	1010	1	0	0.0038729	475.48
AHI 3%	AA Females	LINC01855	ENSG00000267517	lincRNA	long intergenic non-protein coding RNA 1855	19	16067011	16067304	1010	2	1	0.0038989	84.452
AHI 3%	AA Females	ABCB7	ENSG00000131269	protein_coding	ATP binding cassette subfamily B member 7	X	75053281	75156697	1010	11	5	0.003915	725.1
AHI 3%	AA Females	C14orf144	ENSG00000258913	lincRNA	chromosome 14 open reading frame 144	14	104225068	104283898	1010	11	7	0.0039248	729.09
AHI 3%	AA Females	OGN	ENSG00000106809	protein_coding	osteoglycin	9	92385483	92404699	1010	3	2	0.0039459	445.16
AHI 3%	AA Females	RNF130	ENSG00000113269	protein_coding	ring finger protein 130	5	179916239	180072474	1010	18	11	0.0039551	631.31
AHI 3%	AA Females	COPS3	ENSG00000141030	protein_coding	COP9 signalosome subunit 3	17	17246804	17281496	1010	13	11	0.0039702	721.56
AHI 3%	AA Females	USPL1	ENSG00000132952	protein_coding	ubiquitin specific peptidase like 1	13	30617221	30659511	1010	21	13	0.0039898	1329.6
AHI 3%	AA Females	ALKAL1	ENSG00000196711	protein_coding	ALK and LTK ligand 1	8	52534032	52566202	1010	37	15	0.0040066	2864.7
AHI 3%	AA Females	AL442663.3	ENSG00000258813	antisense_RNA		14	73058131	73059101	1010	15	8	0.0040742	1056.9
AHI 3%	AA Females	TUBB6	ENSG00000176014	protein_coding	tubulin beta 6 class V	18	12307326	12344303	1010	16	8	0.0042757	934.11
AHI 3%	AA Females	IBA57	ENSG00000181873	protein_coding	IBA57 homolog, iron-sulfur cluster assembly	1	228165362	228180813	1010	6	3	0.0043039	632.97
AHI 3%	AA Females	MPRIP	ENSG00000133030	protein_coding	myosin phosphatase Rho interacting protein	17	17041894	17217143	1010	57	30	0.0043618	1909.5
AHI 3%	AA Females	THEMIS2	ENSG00000130775	protein_coding	thymocyte selection associated family member 2	1	27872562	27885885	1010	5	1	0.004421	610.33
AHI 3%	AA Females	SH2D3A	ENSG00000125731	protein_coding	SH2 domain containing 3A	19	6751160	6768241	1010	40	17	0.0044482	2260.2
AHI 3%	AA Females	TGFB3-AS1	ENSG00000258876	lincRNA	TGFB3 antisense RNA 1	14	75971072	75971884	1010	2	1	0.0046244	235.55
AHI 3%	AA Females	SLC26A6	ENSG00000225697	protein_coding	solute carrier family 26 member 6	3	48625856	48636477	1010	32	15	0.0046552	1126.7
AHI 3%	AA Females	DHRS4	ENSG00000157326	protein_coding	dehydrogenase/reductase 4	14	23953780	23970269	1010	10	4	0.0046587	867.28
AHI 3%	AA Females	LINC00229	ENSG00000234300	lincRNA	long intergenic non-protein coding RNA 229	22	44606258	44626415	1010	5	3	0.0047	118.72
AHI 3%	AA Females	LINC00964	ENSG00000249816	lincRNA	long intergenic non-protein coding RNA 964	8	124855983	124952862	1010	4	3	0.004709	269.32
AHI 3%	AA Females	ATF1	ENSG00000123268	protein_coding	activating transcription factor 1	12	50763143	50821008	1010	16	6	0.0047485	1034.5
AHI 3%	AA Females	GLOD5	ENSG00000171433	protein_coding	glyoxalase domain containing 5	X	48761604	48773389	1010	1	0	0.0047534	279.68
AHI 3%	AA Females	PDE7A	ENSG00000205268	protein_coding	phosphodiesterase 7A	8	65717652	65842610	1010	25	11	0.004798	1610.6
AHI 3%	AA Females	TMEM39A	ENSG00000176142	protein_coding	transmembrane protein 39A	3	119431772	119469828	1010	33	17	0.0048144	1206.2
AHI 3%	AA Females	CCNDBP1	ENSG00000166946	protein_coding	cyclin D1 binding protein 1	15	43184476	43197399	1010	17	9	0.0048209	986.65
AHI 3%	AA Females	COL2A1	ENSG00000139219	protein_coding	collagen type II alpha 1 chain	12	47972817	48005440	1010	97	59	0.0048211	2576.6
AHI 3%	AA Females	NOCT	ENSG00000151014	protein_coding	nocturnin	4	139015103	139045436	1010	33	17	0.0048216	1194.6
AHI 3%	AA Females	CSNK2A2	ENSG00000070770	protein_coding	casein kinase 2 alpha 2	16	58157616	58197861	1010	5	3	0.0048972	521.2
AHI 3%	AA Females	RPGR	ENSG00000156313	protein_coding	retinitis pigmentosa GTPase regulator	X	38269732	38327830	1010	24	13	0.0049084	1396.6
AHI 3%	AA Females	THBS1	ENSG00000137801	protein_coding	thrombospondin 1	15	39580200	39597441	1010	49	28	0.0049783	2296.2
AHI 3%	AA Females	AC073335.2	ENSG00000273142	lincRNA		7	66904310	66904412	1010	5	0	0.0050631	456.52
AHI 3%	AA Females	CTF1	ENSG00000150281	protein_coding	cardiotrophin 1	16	30895798	30904557	1010	23	12	0.0052063	830.82
AHI 3%	AA Females	RAB43	ENSG00000172780	protein_coding	RAB43, member RAS oncogene family	3	129087565	129123512	1010	9	6	0.0052354	600.52
AHI 3%	AA Females	CCNG1	ENSG00000113328	protein_coding	cyclin G1	5	163437262	163446821	1010	2	0	0.0052374	507.91
AHI 3%	AA Females	ARHGEF11	ENSG00000132694	protein_coding	Rho guanine nucleotide exchange factor 11	1	156934846	157045889	1010	20	8	0.0052505	1232.8
AHI 3%	AA Females	CCDC173	ENSG00000154479	protein_coding	coiled-coil domain containing 173	2	169644906	169695429	1010	22	13	0.0052509	1282
AHI 3%	AA Females	ZNF19	ENSG00000157429	protein_coding	zinc finger protein 19	16	71463634	71565470	1010	22	13	0.005256	1210.7
AHI 3%	AA Females	OSGEP	ENSG00000092094	protein_coding	O-sialoglycoprotein endopeptidase	14	20447085	20456103	1010	21	15	0.0053228	844.2
AHI 3%	AA Females	PARVG	ENSG00000138964	protein_coding	parvin gamma	22	44172961	44217976	1010	6	1	0.005399	695.63
AHI 3%	AA Females	ITGAL	ENSG00000005844	protein_coding	integrin subunit alpha L	16	30472592	30524177	1010	18	9	0.0054041	952.59
AHI 3%	AA Females	CMTM5	ENSG00000166091	protein_coding	CKLF like MARVEL transmembrane domain containing 5	14	23375812	23379753	1010	3	1	0.0054463	211.84
AHI 3%	AA Females	LINC00877	ENSG00000241163	lincRNA	long intergenic non-protein coding RNA 877	3	72034988	72265569	1010	23	13	0.0054848	944.91
AHI 3%	AA Females	AC009107.1	ENSG00000260867	antisense_RNA		16	58196726	58217778	1010	2	0	0.0056673	495.08
AHI 3%	AA Females	LSM3	ENSG00000170860	protein_coding	LSM3 homolog, U6 small nuclear RNA and mRNA degradation associated	3	14178101	14198117	1010	21	10	0.005748	1085.9
AHI 3%	AA Females	SLC25A44	ENSG00000160785	protein_coding	solute carrier family 25 member 44	1	156193332	156213793	1010	36	16	0.0057627	1601.1
AHI 3%	AA Females	BCL2L14	ENSG00000121380	protein_coding	BCL2 like 14	12	12049869	12210893	1010	28	12	0.0058178	1125.6
AHI 3%	AA Females	OR52D1	ENSG00000181609	protein_coding	olfactory receptor family 52 subfamily D member 1	11	5488691	5489661	1010	5	2	0.0058246	569.44
AHI 3%	AA Females	RNF208	ENSG00000212864	protein_coding	ring finger protein 208	9	137220251	137222308	1010	8	4	0.0058356	337.2
AHI 3%	AA Females	CAPG	ENSG00000042493	protein_coding	capping actin protein, gelsolin like	2	85394768	85418939	1010	38	19	0.0058535	1642.4
AHI 3%	AA Females	FXYD1	ENSG00000266964	protein_coding	FXYD domain containing ion transport regulator 1	19	35138770	35143676	1010	35	18	0.0059331	1217.6
AHI 3%	AA Females	SNX18	ENSG00000178996	protein_coding	sorting nexin 18	5	54517486	54545885	1010	33	17	0.0059487	1276.3
AHI 3%	AA Females	RBM25	ENSG00000119707	protein_coding	RNA binding motif protein 25	14	73058131	73121526	1010	26	15	0.0059629	1123.6
AHI 3%	AA Females	UBE2M	ENSG00000130725	protein_coding	ubiquitin conjugating enzyme E2 M	19	58554713	58559616	1010	41	19	0.0059854	1475
AHI 3%	AA Females	STK3	ENSG00000104375	protein_coding	serine/threonine kinase 3	8	98400803	99013079	1010	119	53	0.0060088	3955.4
AHI 3%	AA Females	WEE2-AS1	ENSG00000228775	antisense_RNA	WEE2 antisense RNA 1	7	141708551	141739193	1010	4	1	0.0060656	159.77
AHI 3%	AA Females	SCGB1B2P	ENSG00000268751	lincRNA	secretoglobin family 1B member 2, pseudogene	19	34575812	34577581	1010	1	0	0.0060685	101.45
AHI 3%	AA Females	SIRT4	ENSG00000089163	protein_coding	sirtuin 4	12	120302275	120313097	1010	18	4	0.0061058	1334.1
AHI 3%	AA Females	SENP7	ENSG00000138468	protein_coding	SUMO1/sentrin specific peptidase 7	3	101324383	101513163	1010	12	4	0.0061077	936.8
AHI 3%	AA Females	OIP5-AS1	ENSG00000247556	processed_transcript	OIP5 antisense RNA 1	15	41283573	41309756	1010	14	2	0.0061677	934.09
AHI 3%	AA Females	C6orf201	ENSG00000185689	protein_coding	chromosome 6 open reading frame 201	6	4078594	4130867	1010	9	4	0.0063635	653
AHI 3%	AA Females	ADAM12	ENSG00000148848	protein_coding	ADAM metallopeptidase domain 12	10	126017092	126388979	1010	33	20	0.0063642	1648
AHI 3%	AA Females	AC243965.1	ENSG00000259003	lincRNA		14	22556353	22557706	1010	2	1	0.0063784	519.33
AHI 3%	AA Females	LINC02332	ENSG00000259054	lincRNA	long intergenic non-protein coding RNA 2332	14	22556353	22557706	1010	2	1	0.0063784	519.33
AHI 3%	AA Females	AC022395.1	ENSG00000231104	antisense_RNA		10	118040143	118046805	1010	11	9	0.0063985	295.8
AHI 3%	AA Females	ACTR5	ENSG00000101442	protein_coding	ARP5 actin related protein 5 homolog	20	38747445	38772407	1010	30	19	0.0064158	1039.1
AHI 3%	AA Females	ZNF106	ENSG00000103994	protein_coding	zinc finger protein 106	15	42411980	42491529	1010	29	14	0.0064164	1124.6
AHI 3%	AA Females	NFIA-AS2	ENSG00000237928	antisense_RNA	NFIA antisense RNA 2	1	60949515	60971138	1010	3	0	0.0065969	427.52
AHI 3%	AA Females	ECI2	ENSG00000198721	protein_coding	enoyl-CoA delta isomerase 2	6	4115472	4136267	1010	22	9	0.0068901	1208.1
AHI 3%	AA Females	PSMD8	ENSG00000099341	protein_coding	proteasome 26S subunit, non-ATPase 8	19	38374474	38384535	1010	18	9	0.0069158	1118.9
AHI 3%	AA Females	AL136366.1	ENSG00000225472	antisense_RNA		9	14316085	14357152	1010	53	33	0.0070443	1729.1
AHI 3%	AA Females	LINC01197	ENSG00000248441	lincRNA	long intergenic non-protein coding RNA 1197	15	95210309	95327859	1010	48	19	0.0070861	1480.1
AHI 3%	AA Females	INPP5A	ENSG00000068383	protein_coding	inositol polyphosphate-5-phosphatase A	10	132536821	132784479	1010	45	27	0.0071216	1578.7
AHI 3%	AA Females	CA13	ENSG00000185015	protein_coding	carbonic anhydrase 13	8	85219587	85282581	1010	36	22	0.0071548	1124.7
AHI 3%	AA Females	SH2D2A	ENSG00000027869	protein_coding	SH2 domain containing 2A	1	156806225	156816871	1010	16	9	0.007194	834.79
AHI 3%	AA Females	SPATA6L	ENSG00000106686	protein_coding	spermatogenesis associated 6 like	9	4554190	4666561	1010	37	27	0.0072042	1342.5
AHI 3%	AA Females	EML1	ENSG00000066629	protein_coding	echinoderm microtubule associated protein like 1	14	99737612	99941464	1010	19	10	0.0072706	1122
AHI 3%	AA Females	CKS2	ENSG00000123975	protein_coding	CDC28 protein kinase regulatory subunit 2	9	89310266	89317572	1010	28	12	0.0073341	1495.1
AHI 3%	AA Females	AC114488.1	ENSG00000229167	antisense_RNA		1	31575435	31576572	1010	2	1	0.0074245	73.37
AHI 3%	AA Females	TLR3	ENSG00000164342	protein_coding	toll like receptor 3	4	186069148	186087392	1010	2	1	0.0074761	73.626
AHI 3%	AA Females	PAQR9-AS1	ENSG00000241570	antisense_RNA	PAQR9 antisense RNA 1	3	142960374	143001861	1010	30	12	0.0074762	1645.4
AHI 3%	AA Females	CCDC66	ENSG00000180376	protein_coding	coiled-coil domain containing 66	3	56557121	56622765	1010	16	8	0.007518	578.63
AHI 3%	AA Females	VMO1	ENSG00000182853	protein_coding	vitelline membrane outer layer 1 homolog	17	4785294	4790043	1010	21	11	0.0075731	2297.1
AHI 3%	AA Females	RDX	ENSG00000137710	protein_coding	radixin	11	110174276	110297071	1010	24	12	0.0076073	635.91
AHI 3%	AA Females	PGBD4	ENSG00000182405	protein_coding	piggyBac transposable element derived 4	15	34101272	34104286	1010	17	7	0.0076466	869.3
AHI 3%	AA Females	HRH3	ENSG00000101180	protein_coding	histamine receptor H3	20	62214967	62221265	1010	17	10	0.0076832	795
AHI 3%	AA Females	POGLUT1	ENSG00000163389	protein_coding	protein O-glucosyltransferase 1	3	119468697	119494685	1010	18	6	0.0076879	1051.7
AHI 3%	AA Females	EXOC3L4	ENSG00000205436	protein_coding	exocyst complex component 3 like 4	14	103094708	103110537	1010	43	15	0.0076922	2236.8
AHI 3%	AA Females	P2RY10	ENSG00000078589	protein_coding	purinergic receptor P2Y10	X	78960547	78961435	1010	3	2	0.0076929	289.62
AHI 3%	AA Females	USP6NL	ENSG00000148429	protein_coding	USP6 N-terminal like	10	11460510	11612563	1010	22	15	0.0076995	932.06
AHI 3%	AA Females	RCOR2	ENSG00000167771	protein_coding	REST corepressor 2	11	63910305	63920335	1010	17	12	0.0077682	590.71
AHI 3%	AA Females	PNMA8B	ENSG00000204851	protein_coding	paraneoplastic Ma antigen family member 8B	19	46487532	46496501	1010	60	31	0.0077956	2806.7
AHI 3%	AA Females	SMCO1	ENSG00000214097	protein_coding	single-pass membrane protein with coiled-coil domains 1	3	196507961	196515406	1010	3	1	0.0078346	456.05
AHI 3%	AA Females	ELL3	ENSG00000128886	protein_coding	elongation factor for RNA polymerase II 3	15	43773142	43793244	1010	22	13	0.0078409	815.39
AHI 3%	AA Females	AC068775.1	ENSG00000180574	protein_coding	Putative eukaryotic translation initiation factor 2 subunit 3-like protein	12	10505605	10523134	1010	1	0	0.0078526	177.76
AHI 3%	AA Females	THAP11	ENSG00000168286	protein_coding	THAP domain containing 11	16	67841602	67844202	1010	23	12	0.0078694	835.31
AHI 3%	AA Females	TRIM44	ENSG00000166326	protein_coding	tripartite motif containing 44	11	35662327	35816197	1010	36	19	0.0078901	2070.1
AHI 3%	AA Females	ALX1	ENSG00000180318	protein_coding	ALX homeobox 1	12	85279496	85301928	1010	30	13	0.0079049	1153.6
AHI 3%	AA Females	C3orf49	ENSG00000163632	protein_coding	chromosome 3 open reading frame 49	3	63818572	63847103	1010	9	5	0.0079417	983.87
AHI 3%	AA Females	EZH2	ENSG00000106462	protein_coding	enhancer of zeste 2 polycomb repressive complex 2 subunit	7	148807398	148941180	1010	7	4	0.0079481	731.32
AHI 3%	AA Females	RCSD1	ENSG00000198771	protein_coding	RCSD domain containing 1	1	167629371	167706228	1010	19	10	0.0079911	868.11
AHI 3%	AA Females	AP001062.1	ENSG00000184441	antisense_RNA		21	44330238	44335807	1010	4	3	0.008065	86.622
AHI 3%	AA Females	LINC02237	ENSG00000253434	lincRNA	long intergenic non-protein coding RNA 2237	8	111387479	111541529	1010	2	1	0.0081453	71.896
AHI 3%	AA Females	ARHGAP28	ENSG00000088756	protein_coding	Rho GTPase activating protein 28	18	6728934	6915714	1010	17	11	0.0081465	424.59
AHI 3%	AA Females	AGBL3	ENSG00000146856	protein_coding	ATP/GTP binding protein like 3	7	134986481	135148276	1010	20	6	0.0081789	1241.9
AHI 3%	AA Females	ATP8B3	ENSG00000130270	protein_coding	ATPase phospholipid transporting 8B3	19	1781075	1813273	1010	38	21	0.0081819	1339.7
AHI 3%	AA Females	DIABLO	ENSG00000184047	protein_coding	diablo IAP-binding mitochondrial protein	12	122206663	122228347	1010	27	14	0.0082316	1567
AHI 3%	AA Females	RNF224	ENSG00000233198	protein_coding	ring finger protein 224	9	137227140	137229034	1010	2	1	0.0082384	72.18
AHI 3%	AA Females	BEAN1	ENSG00000166546	protein_coding	brain expressed associated with NEDD4 1	16	66426601	66493447	1010	24	11	0.0083197	1096.7
AHI 3%	AA Females	H1FOO	ENSG00000178804	protein_coding	H1 histone family member O, oocyte specific	3	129543220	129551437	1010	1	0	0.00842	437.21
AHI 3%	AA Females	GNPAT	ENSG00000116906	protein_coding	glyceronephosphate O-acyltransferase	1	231240753	231277592	1010	24	12	0.0084456	1429.9
AHI 3%	AA Females	ORMDL1	ENSG00000128699	protein_coding	ORMDL sphingolipid biosynthesis regulator 1	2	189770323	189784613	1010	13	9	0.0084733	588.05
AHI 3%	AA Females	AL139260.1	ENSG00000228436	antisense_RNA		1	38859062	38919343	1010	40	23	0.008475	1505.9
AHI 3%	AA Females	KCTD16	ENSG00000183775	protein_coding	potassium channel tetramerization domain containing 16	5	144169832	144485740	1010	35	21	0.0086565	963.5
AHI 3%	AA Females	CCDC30	ENSG00000186409	protein_coding	coiled-coil domain containing 30	1	42456058	42654188	1010	33	14	0.0086603	1530.1
AHI 3%	AA Females	STARD9	ENSG00000159433	protein_coding	StAR related lipid transfer domain containing 9	15	42574754	42720859	1010	60	30	0.0086928	1644.1
AHI 3%	AA Females	AC018682.1	ENSG00000250116	antisense_RNA		2	46576082	46581235	1010	1	1	0.0088314	32.626
AHI 3%	AA Females	PTPRA	ENSG00000132670	protein_coding	protein tyrosine phosphatase, receptor type A	20	2863942	3038687	1010	37	19	0.0088554	1706
AHI 3%	AA Females	HSPA1B	ENSG00000204388	protein_coding	heat shock protein family A (Hsp70) member 1B	6	31826797	31830133	1010	2	0	0.0089074	226.74
AHI 3%	AA Females	AC104564.6	ENSG00000265625	sense_intronic		17	29645513	29646047	1010	1	0	0.0089244	92.763
AHI 3%	AA Females	FCGRT	ENSG00000104870	protein_coding	Fc fragment of IgG receptor and transporter	19	49512302	49526333	1010	7	0	0.0089851	621.13
AHI 3%	AA Females	PAK5	ENSG00000101349	protein_coding	p21 (RAC1) activated kinase 5	20	9537373	9840038	1010	31	17	0.0090009	1258.6
AHI 3%	AA Females	MIR31HG	ENSG00000171889	sense_overlapping	MIR31 host gene	9	21455626	21560607	1010	14	7	0.0090769	681.9
AHI 3%	AA Females	NUDT15	ENSG00000136159	protein_coding	nudix hydrolase 15	13	48037501	48047218	1010	7	2	0.0090998	319.53
AHI 3%	AA Females	C4B	ENSG00000224389	protein_coding	complement C4B (Chido blood group)	6	32026980	32030043	1010	3	2	0.0091123	299.8
AHI 3%	AA Females	CASS4	ENSG00000087589	protein_coding	Cas scaffolding protein family member 4	20	56412088	56460688	1010	11	7	0.0091164	362.65
AHI 3%	AA Females	AC107023.1	ENSG00000258167	antisense_RNA		12	40394934	40444551	1010	3	2	0.0091389	77.679
AHI 3%	AA Females	TRAF3IP3	ENSG00000009790	protein_coding	TRAF3 interacting protein 3	1	209756004	209783162	1010	9	4	0.0092035	316.26
AHI 3%	AA Females	LINC01088	ENSG00000249307	antisense_RNA	long intergenic non-protein coding RNA 1088	4	78984717	79309164	1010	60	31	0.0092362	2364.1
AHI 3%	AA Females	DHX9	ENSG00000135829	protein_coding	DExH-box helicase 9	1	182839003	182887739	1010	34	17	0.0092486	1420.3
AHI 3%	AA Females	SNAP47-AS1	ENSG00000230005	antisense_RNA	SNAP47 antisense RNA 1	1	227746392	227748172	1010	1	0	0.0093195	62.804
AHI 3%	AA Females	RNASET2	ENSG00000026297	protein_coding	ribonuclease T2	6	166929540	166999126	1010	27	13	0.0093312	1010.9
AHI 3%	AA Females	MCTP2	ENSG00000140563	protein_coding	multiple C2 and transmembrane domain containing 2	15	94230672	94480699	1010	75	39	0.0093495	2209.8
AHI 3%	AA Females	PRSS53	ENSG00000151006	protein_coding	protease, serine 53	16	31082462	31088965	1010	9	3	0.0093551	568.24
AHI 3%	AA Females	ZNF581	ENSG00000171425	protein_coding	zinc finger protein 581	19	55605599	55645550	1010	81	36	0.0093793	3195.2
AHI 3%	AA Females	KCNIP1	ENSG00000182132	protein_coding	potassium voltage-gated channel interacting protein 1	5	170353364	170736631	1010	34	15	0.0094207	1329.8
AHI 3%	AA Females	AC008074.1	ENSG00000223935	antisense_RNA		2	64404275	64454584	1010	3	2	0.0095221	76.642
AHI 3%	AA Females	NFIB	ENSG00000147862	protein_coding	nuclear factor I B	9	14081052	14532127	1010	265	157	0.0095898	6086.8
AHI 3%	AA Females	POLD2	ENSG00000106628	protein_coding	DNA polymerase delta 2, accessory subunit	7	44113692	44124039	1010	31	12	0.0096291	1824.9
AHI 3%	AA Females	WIPI2	ENSG00000157954	protein_coding	WD repeat domain, phosphoinositide interacting 2	7	5190182	5233835	1010	31	21	0.0096492	974.42
AHI 3%	AA Females	CDK5RAP2	ENSG00000136861	protein_coding	CDK5 regulatory subunit associated protein 2	9	120388871	120580361	1010	30	17	0.0096655	1022.4
AHI 3%	AA Females	PDHA2	ENSG00000163114	protein_coding	pyruvate dehydrogenase alpha 2	4	95840078	95841306	1010	8	4	0.0096902	563.68
AHI 3%	AA Females	MANSC4	ENSG00000205693	protein_coding	MANSC domain containing 4	12	27762804	27771549	1010	2	2	0.0096927	44.114
AHI 3%	AA Females	MTCH2	ENSG00000109919	protein_coding	mitochondrial carrier 2	11	47617230	47643401	1010	28	15	0.0096996	1028.1
AHI 3%	AA Females	ZNF598	ENSG00000167962	protein_coding	zinc finger protein 598	16	1997632	2010107	1010	18	12	0.0098515	747.55
AHI 3%	AA Females	DDX47	ENSG00000213782	protein_coding	DEAD-box helicase 47	12	12813062	12829978	1010	20	11	0.0098872	801.19
AHI 3%	AA Females	MINPP1	ENSG00000107789	protein_coding	multiple inositol-polyphosphate phosphatase 1	10	87504563	87553386	1010	20	10	0.0099032	841.25
AHI 3%	AA Females	ATP6V1G2	ENSG00000213760	protein_coding	ATPase H+ transporting V1 subunit G2	6	31545421	31572666	1010	8	4	0.0099479	773.44
AHI 3%	EA	WAPL	ENSG00000062650	protein_coding	WAPL cohesin release factor	10	86435257	86522570	3246	72	48	1.2974e-05	117140
AHI 3%	EA	GAS2L1	ENSG00000185340	protein_coding	growth arrest specific 2 like 1	22	29306152	29313778	3246	100	80	3.7932e-05	72893
AHI 3%	EA	PREX2	ENSG00000046889	protein_coding	phosphatidylinositol-3,4,5-trisphosphate dependent Rac exchange factor 2	8	67951511	68236989	3246	81	48	0.00010121	82297
AHI 3%	EA	GNPDA2	ENSG00000163281	protein_coding	glucosamine-6-phosphate deaminase 2	4	44681200	44726636	3246	18	15	0.00013465	4470.3
AHI 3%	EA	AC026471.2	ENSG00000260625	antisense_RNA		16	31507758	31508531	3246	24	13	0.00019526	17301
AHI 3%	EA	LINC00284	ENSG00000233725	lincRNA	long intergenic non-protein coding RNA 284	13	43968613	44018172	3246	8	4	0.00022872	38247
AHI 3%	EA	USP35	ENSG00000118369	protein_coding	ubiquitin specific peptidase 35	11	78188571	78215670	3246	36	21	0.00029492	9730.3
[truncated: 8,615 more rows]

## Sheet: Table S6
Table S6: Lead MMSKAT result variants.
[truncated: 394 more rows]

[truncated: 9 more sheets: Table S7, Table S8, Table S9, Table S10, Table S11, Table S12, Table S13, Table S14, Table S15]
